# Supplementary material for: Reticulate allopolyploidy and subsequent dysploidy drive evolution and diversification in the cotton family
Source: Nat Commun. 2025 Aug 12;16:7480. doi: 10.1038/s41467-025-62644-7 (PMC12343791; doi:10.1038/s41467-025-62644-7)
Supplement: Supplementary file 4 — Source Data [file 41467_2025_62644_MOESM4_ESM.zip]

Archive with 287 entries (269 files):
- Source_Data/
- Source_Data/fig.2a.Supplementray_Fig.10.species_trees/
- Source_Data/fig.2a.Supplementray_Fig.10.species_trees/fig2.mito_tree.nwk
- Source_Data/fig.2a.Supplementray_Fig.10.species_trees/fig2.nuclear_tree.nwk
- Source_Data/fig.2a.Supplementray_Fig.10.species_trees/fig2.plastid_tree.nwk
- Source_Data/fig.2a.Supplementray_Fig.10.species_trees/mc-sog.mc.cds.mm0.4.genetrees.astral.xz
- Source_Data/fig.2a.Supplementray_Fig.10.species_trees/Mt.re_anno-cds.aln.trimal.xz
- Source_Data/fig.2a.Supplementray_Fig.10.species_trees/Pt.re_anno-cds.aln.trimal.xz
- Source_Data/fig.2b.2d.Supplementray_Fig.11-14.orthology_and_synteny/
- Source_Data/fig.2b.2d.Supplementray_Fig.11-14.orthology_and_synteny/Bombax_ceiba-Gossypium_raimondii.collinearity.xz
- Source_Data/fig.2b.2d.Supplementray_Fig.11-14.orthology_and_synteny/Bombax_ceiba-Gossypium_raimondii.orthologs.xz
- Source_Data/fig.2b.2d.Supplementray_Fig.11-14.orthology_and_synteny/Diplodiscus_trichospermus-Bombax_ceiba.collinearity.xz
- Source_Data/fig.2b.2d.Supplementray_Fig.11-14.orthology_and_synteny/Diplodiscus_trichospermus-Bombax_ceiba.orthologs.xz
- Source_Data/fig.2b.2d.Supplementray_Fig.11-14.orthology_and_synteny/Diplodiscus_trichospermus-Craigia_yunnanensis.collinearity.xz
- Source_Data/fig.2b.2d.Supplementray_Fig.11-14.orthology_and_synteny/Diplodiscus_trichospermus-Craigia_yunnanensis.orthologs.xz
- Source_Data/fig.2b.2d.Supplementray_Fig.11-14.orthology_and_synteny/Diplodiscus_trichospermus-Durio_zibethinus.collinearity.xz
- Source_Data/fig.2b.2d.Supplementray_Fig.11-14.orthology_and_synteny/Diplodiscus_trichospermus-Durio_zibethinus.orthologs.xz
- Source_Data/fig.2b.2d.Supplementray_Fig.11-14.orthology_and_synteny/Diplodiscus_trichospermus-Gossypium_raimondii.collinearity.xz
- Source_Data/fig.2b.2d.Supplementray_Fig.11-14.orthology_and_synteny/Diplodiscus_trichospermus-Gossypium_raimondii.orthologs.xz
- Source_Data/fig.2b.2d.Supplementray_Fig.11-14.orthology_and_synteny/Diplodiscus_trichospermus-Ochroma_pyramidale.collinearity.xz
- Source_Data/fig.2b.2d.Supplementray_Fig.11-14.orthology_and_synteny/Diplodiscus_trichospermus-Ochroma_pyramidale.orthologs.xz
- Source_Data/fig.2b.2d.Supplementray_Fig.11-14.orthology_and_synteny/Diplodiscus_trichospermus-Pterospermum_kingtungense.collinearity.xz
- Source_Data/fig.2b.2d.Supplementray_Fig.11-14.orthology_and_synteny/Diplodiscus_trichospermus-Pterospermum_kingtungense.orthologs.xz
- Source_Data/fig.2b.2d.Supplementray_Fig.11-14.orthology_and_synteny/Diplodiscus_trichospermus-Reevesia_pubescens.collinearity.xz
- Source_Data/fig.2b.2d.Supplementray_Fig.11-14.orthology_and_synteny/Diplodiscus_trichospermus-Reevesia_pubescens.orthologs.xz
- Source_Data/fig.2b.2d.Supplementray_Fig.11-14.orthology_and_synteny/Durio_zibethinus-Bombax_ceiba.collinearity.xz
- Source_Data/fig.2b.2d.Supplementray_Fig.11-14.orthology_and_synteny/Durio_zibethinus-Bombax_ceiba.orthologs.xz
- Source_Data/fig.2b.2d.Supplementray_Fig.11-14.orthology_and_synteny/Durio_zibethinus-Gossypium_raimondii.collinearity.xz
- Source_Data/fig.2b.2d.Supplementray_Fig.11-14.orthology_and_synteny/Durio_zibethinus-Gossypium_raimondii.orthologs.xz
- Source_Data/fig.2b.2d.Supplementray_Fig.11-14.orthology_and_synteny/Durio_zibethinus-Ochroma_pyramidale.collinearity.xz
- Source_Data/fig.2b.2d.Supplementray_Fig.11-14.orthology_and_synteny/Durio_zibethinus-Ochroma_pyramidale.orthologs.xz
- Source_Data/fig.2b.2d.Supplementray_Fig.11-14.orthology_and_synteny/Firmiana_major-Bombax_ceiba.collinearity.xz
- Source_Data/fig.2b.2d.Supplementray_Fig.11-14.orthology_and_synteny/Firmiana_major-Bombax_ceiba.orthologs.xz
- Source_Data/fig.2b.2d.Supplementray_Fig.11-14.orthology_and_synteny/Firmiana_major-Craigia_yunnanensis.collinearity.xz
- Source_Data/fig.2b.2d.Supplementray_Fig.11-14.orthology_and_synteny/Firmiana_major-Craigia_yunnanensis.orthologs.xz
- Source_Data/fig.2b.2d.Supplementray_Fig.11-14.orthology_and_synteny/Firmiana_major-Diplodiscus_trichospermus.collinearity.xz
- Source_Data/fig.2b.2d.Supplementray_Fig.11-14.orthology_and_synteny/Firmiana_major-Diplodiscus_trichospermus.orthologs.xz
- Source_Data/fig.2b.2d.Supplementray_Fig.11-14.orthology_and_synteny/Firmiana_major-Durio_zibethinus.collinearity.xz
- Source_Data/fig.2b.2d.Supplementray_Fig.11-14.orthology_and_synteny/Firmiana_major-Durio_zibethinus.orthologs.xz
- Source_Data/fig.2b.2d.Supplementray_Fig.11-14.orthology_and_synteny/Firmiana_major-Gossypium_raimondii.collinearity.xz
- Source_Data/fig.2b.2d.Supplementray_Fig.11-14.orthology_and_synteny/Firmiana_major-Gossypium_raimondii.orthologs.xz
- Source_Data/fig.2b.2d.Supplementray_Fig.11-14.orthology_and_synteny/Firmiana_major-Ochroma_pyramidale.collinearity.xz
- Source_Data/fig.2b.2d.Supplementray_Fig.11-14.orthology_and_synteny/Firmiana_major-Ochroma_pyramidale.orthologs.xz
- Source_Data/fig.2b.2d.Supplementray_Fig.11-14.orthology_and_synteny/Firmiana_major-Pterospermum_kingtungense.collinearity.xz
- Source_Data/fig.2b.2d.Supplementray_Fig.11-14.orthology_and_synteny/Firmiana_major-Pterospermum_kingtungense.orthologs.xz
- Source_Data/fig.2b.2d.Supplementray_Fig.11-14.orthology_and_synteny/Firmiana_major-Reevesia_pubescens.collinearity.xz
- Source_Data/fig.2b.2d.Supplementray_Fig.11-14.orthology_and_synteny/Firmiana_major-Reevesia_pubescens.orthologs.xz
- Source_Data/fig.2b.2d.Supplementray_Fig.11-14.orthology_and_synteny/Ochroma_pyramidale-Bombax_ceiba.collinearity.xz
- Source_Data/fig.2b.2d.Supplementray_Fig.11-14.orthology_and_synteny/Ochroma_pyramidale-Bombax_ceiba.orthologs.xz
- Source_Data/fig.2b.2d.Supplementray_Fig.11-14.orthology_and_synteny/Ochroma_pyramidale-Gossypium_raimondii.collinearity.xz
- Source_Data/fig.2b.2d.Supplementray_Fig.11-14.orthology_and_synteny/Ochroma_pyramidale-Gossypium_raimondii.orthologs.xz
- Source_Data/fig.2b.2d.Supplementray_Fig.11-14.orthology_and_synteny/Pterospermum_kingtungense-Bombax_ceiba.collinearity.xz
- Source_Data/fig.2b.2d.Supplementray_Fig.11-14.orthology_and_synteny/Pterospermum_kingtungense-Bombax_ceiba.orthologs.xz
- Source_Data/fig.2b.2d.Supplementray_Fig.11-14.orthology_and_synteny/Pterospermum_kingtungense-Craigia_yunnanensis.collinearity.xz
- Source_Data/fig.2b.2d.Supplementray_Fig.11-14.orthology_and_synteny/Pterospermum_kingtungense-Craigia_yunnanensis.orthologs.xz
- Source_Data/fig.2b.2d.Supplementray_Fig.11-14.orthology_and_synteny/Pterospermum_kingtungense-Durio_zibethinus.collinearity.xz
- Source_Data/fig.2b.2d.Supplementray_Fig.11-14.orthology_and_synteny/Pterospermum_kingtungense-Durio_zibethinus.orthologs.xz
- Source_Data/fig.2b.2d.Supplementray_Fig.11-14.orthology_and_synteny/Pterospermum_kingtungense-Gossypium_raimondii.collinearity.xz
- Source_Data/fig.2b.2d.Supplementray_Fig.11-14.orthology_and_synteny/Pterospermum_kingtungense-Gossypium_raimondii.orthologs.xz
- Source_Data/fig.2b.2d.Supplementray_Fig.11-14.orthology_and_synteny/Pterospermum_kingtungense-Ochroma_pyramidale.collinearity.xz
- Source_Data/fig.2b.2d.Supplementray_Fig.11-14.orthology_and_synteny/Pterospermum_kingtungense-Ochroma_pyramidale.orthologs.xz
- Source_Data/fig.2b.2d.Supplementray_Fig.11-14.orthology_and_synteny/Pterospermum_kingtungense-Reevesia_pubescens.collinearity.xz
- Source_Data/fig.2b.2d.Supplementray_Fig.11-14.orthology_and_synteny/Pterospermum_kingtungense-Reevesia_pubescens.orthologs.xz
- Source_Data/fig.2b.2d.Supplementray_Fig.11-14.orthology_and_synteny/Theobroma_cacao-Bombax_ceiba.collinearity.xz
- Source_Data/fig.2b.2d.Supplementray_Fig.11-14.orthology_and_synteny/Theobroma_cacao-Bombax_ceiba.orthologs.xz
- Source_Data/fig.2b.2d.Supplementray_Fig.11-14.orthology_and_synteny/Theobroma_cacao-Craigia_yunnanensis.collinearity.xz
- Source_Data/fig.2b.2d.Supplementray_Fig.11-14.orthology_and_synteny/Theobroma_cacao-Craigia_yunnanensis.orthologs.xz
- Source_Data/fig.2b.2d.Supplementray_Fig.11-14.orthology_and_synteny/Theobroma_cacao-Diplodiscus_trichospermus.collinearity.xz
- Source_Data/fig.2b.2d.Supplementray_Fig.11-14.orthology_and_synteny/Theobroma_cacao-Diplodiscus_trichospermus.orthologs.xz
- Source_Data/fig.2b.2d.Supplementray_Fig.11-14.orthology_and_synteny/Theobroma_cacao-Durio_zibethinus.collinearity.xz
- Source_Data/fig.2b.2d.Supplementray_Fig.11-14.orthology_and_synteny/Theobroma_cacao-Durio_zibethinus.orthologs.xz
- Source_Data/fig.2b.2d.Supplementray_Fig.11-14.orthology_and_synteny/Theobroma_cacao-Firmiana_major.collinearity.xz
- Source_Data/fig.2b.2d.Supplementray_Fig.11-14.orthology_and_synteny/Theobroma_cacao-Firmiana_major.orthologs.xz
- Source_Data/fig.2b.2d.Supplementray_Fig.11-14.orthology_and_synteny/Theobroma_cacao-Gossypium_raimondii.collinearity.xz
- Source_Data/fig.2b.2d.Supplementray_Fig.11-14.orthology_and_synteny/Theobroma_cacao-Gossypium_raimondii.orthologs.xz
- Source_Data/fig.2b.2d.Supplementray_Fig.11-14.orthology_and_synteny/Theobroma_cacao-Ochroma_pyramidale.collinearity.xz
- Source_Data/fig.2b.2d.Supplementray_Fig.11-14.orthology_and_synteny/Theobroma_cacao-Ochroma_pyramidale.orthologs.xz
- Source_Data/fig.2b.2d.Supplementray_Fig.11-14.orthology_and_synteny/Theobroma_cacao-Pterospermum_kingtungense.collinearity.xz
- Source_Data/fig.2b.2d.Supplementray_Fig.11-14.orthology_and_synteny/Theobroma_cacao-Pterospermum_kingtungense.orthologs.xz
- Source_Data/fig.2b.2d.Supplementray_Fig.11-14.orthology_and_synteny/Theobroma_cacao-Reevesia_pubescens.collinearity.xz
- Source_Data/fig.2b.2d.Supplementray_Fig.11-14.orthology_and_synteny/Theobroma_cacao-Reevesia_pubescens.orthologs.xz
- Source_Data/fig.2c.ks.tsv.xz
- Source_Data/fig.3.karyotypes/
- Source_Data/fig.3.karyotypes/Bombax_ceiba.ancestor.edit.txt
- Source_Data/fig.3.karyotypes/Craigia_yunnanensis.ancestor.edit.txt
- Source_Data/fig.3.karyotypes/Diplodiscus_trichospermus.ancestor.edit.txt
- Source_Data/fig.3.karyotypes/Durio_zibethinus.ancestor.edit.txt
- Source_Data/fig.3.karyotypes/Firmiana_major.ancestor.edit.txt
- Source_Data/fig.3.karyotypes/Gossypium_raimondii.ancestor.edit.txt
- Source_Data/fig.3.karyotypes/Microcos_paniculata.ancestor.edit.txt
- Source_Data/fig.3.karyotypes/Ochroma_pyramidale.ancestor.edit.txt
- Source_Data/fig.3.karyotypes/PMK.ancestor.txt
- Source_Data/fig.3.karyotypes/PMK.ancestor.txt.jPMK
- Source_Data/fig.3.karyotypes/Pterospermum_kingtungense.ancestor.edit.txt
- Source_Data/fig.3.karyotypes/Reevesia_pubescens.ancestor.edit.txt
- Source_Data/fig.3.karyotypes/Theobroma_cacao.ancestor.edit.txt
- Source_Data/fig.3.karyotypes/tPMK.ancestor.txt
- Source_Data/fig.3.karyotypes/tPMK.ancestor.txt.A
- Source_Data/fig.3.karyotypes/tPMK.ancestor.txt.AB
- Source_Data/fig.3.karyotypes/tPMK.ancestor.txt.ABCDE
- Source_Data/fig.3.karyotypes/tPMK.ancestor.txt.B
- Source_Data/fig.3.karyotypes/tPMK.ancestor.txt.C
- Source_Data/fig.3.karyotypes/tPMK.ancestor.txt.D
- Source_Data/fig.3.karyotypes/tPMK.ancestor.txt.E
- Source_Data/fig.4a.Supplementray_Fig.18.19-22.subgenome_trees/
- Source_Data/fig.4a.Supplementray_Fig.18.19-22.subgenome_trees/merged.aln.ren.t.trim.treefile
- Source_Data/fig.4a.Supplementray_Fig.18.19-22.subgenome_trees/merged.aln.ren.t.trim2.caster-pair
- Source_Data/fig.4a.Supplementray_Fig.18.19-22.subgenome_trees/merged.aln.ren.t.trim2.caster-site
- Source_Data/fig.4a.Supplementray_Fig.18.19-22.subgenome_trees/sg.genetrees.mm0.4.astral-hyb
- Source_Data/fig.4a.Supplementray_Fig.18.19-22.subgenome_trees/sg.genetrees.mm0.4.xz
- Source_Data/fig.4b.gamma.tsv
- Source_Data/fig.4c.Supplementray_Fig.29.subgenome_timetree/
- Source_Data/fig.4c.Supplementray_Fig.29.subgenome_timetree/Fig4c Subgenome-aware phylogenetic relationships.tre
- Source_Data/fig.4c.Supplementray_Fig.29.subgenome_timetree/merged.aln.ren.t.trim2.treefile
- Source_Data/fig.4c.Supplementray_Fig.29.subgenome_timetree/Supplemetnary Fig. 29 Divergence time estimation for subgenomes.tree
- Source_Data/fig.5a.5f.Supplementray_Fig.31.41.46.features.tsv
- Source_Data/fig.5c.Supplementray_Fig.15-16.34-39.subgenome_assignments/
- Source_Data/fig.5c.Supplementray_Fig.15-16.34-39.subgenome_assignments/tP_MK-Bombax_ceiba.blockinfo.classification.csv.xz
- Source_Data/fig.5c.Supplementray_Fig.15-16.34-39.subgenome_assignments/tP_MK-Carica_papaya.blockinfo.classification.csv.xz
- Source_Data/fig.5c.Supplementray_Fig.15-16.34-39.subgenome_assignments/tP_MK-Craigia_yunnanensis.blockinfo.classification.csv.xz
- Source_Data/fig.5c.Supplementray_Fig.15-16.34-39.subgenome_assignments/tP_MK-Diplodiscus_trichospermus.blockinfo.classification.csv.xz
- Source_Data/fig.5c.Supplementray_Fig.15-16.34-39.subgenome_assignments/tP_MK-Durio_zibethinus.blockinfo.classification.csv.xz
- Source_Data/fig.5c.Supplementray_Fig.15-16.34-39.subgenome_assignments/tP_MK-Firmiana_major.blockinfo.classification.csv.xz
- Source_Data/fig.5c.Supplementray_Fig.15-16.34-39.subgenome_assignments/tP_MK-Gossypium_raimondii.blockinfo.classification.csv.xz
- Source_Data/fig.5c.Supplementray_Fig.15-16.34-39.subgenome_assignments/tP_MK-Microcos_paniculata.blockinfo.classification.csv.xz
- Source_Data/fig.5c.Supplementray_Fig.15-16.34-39.subgenome_assignments/tP_MK-Ochroma_pyramidale.blockinfo.classification.csv.xz
- Source_Data/fig.5c.Supplementray_Fig.15-16.34-39.subgenome_assignments/tP_MK-Pterospermum_kingtungense.blockinfo.classification.csv.xz
- Source_Data/fig.5c.Supplementray_Fig.15-16.34-39.subgenome_assignments/tP_MK-Reevesia_pubescens.blockinfo.classification.csv.xz
- Source_Data/fig.5c.Supplementray_Fig.15-16.34-39.subgenome_assignments/tP_MK-Theobroma_cacao.blockinfo.classification.csv.xz
- Source_Data/fig.5c.Supplementray_Fig.15-16.34-39.subgenome_assignments/tP_MK-Vitis_vinifera.blockinfo.classification.csv.xz
- Source_Data/fig.5d.gene_retention.tsv
- Source_Data/fig.5e.gene_copy.tsv
- Source_Data/Supplementray_Fig.17.chromosome_trees/
- Source_Data/Supplementray_Fig.17.chromosome_trees/tPMK.Pr1.trees.nwk.astral
- Source_Data/Supplementray_Fig.17.chromosome_trees/tPMK.Pr1.trees.nwk.xz
- Source_Data/Supplementray_Fig.17.chromosome_trees/tPMK.Pr10.trees.nwk.astral
- Source_Data/Supplementray_Fig.17.chromosome_trees/tPMK.Pr10.trees.nwk.xz
- Source_Data/Supplementray_Fig.17.chromosome_trees/tPMK.Pr11.trees.nwk.astral
- Source_Data/Supplementray_Fig.17.chromosome_trees/tPMK.Pr11.trees.nwk.xz
- Source_Data/Supplementray_Fig.17.chromosome_trees/tPMK.Pr2.trees.nwk.astral
- Source_Data/Supplementray_Fig.17.chromosome_trees/tPMK.Pr2.trees.nwk.xz
- Source_Data/Supplementray_Fig.17.chromosome_trees/tPMK.Pr3.trees.nwk.astral
- Source_Data/Supplementray_Fig.17.chromosome_trees/tPMK.Pr3.trees.nwk.xz
- Source_Data/Supplementray_Fig.17.chromosome_trees/tPMK.Pr4.trees.nwk.astral
- Source_Data/Supplementray_Fig.17.chromosome_trees/tPMK.Pr4.trees.nwk.xz
- Source_Data/Supplementray_Fig.17.chromosome_trees/tPMK.Pr5.trees.nwk.astral
- Source_Data/Supplementray_Fig.17.chromosome_trees/tPMK.Pr5.trees.nwk.xz
- Source_Data/Supplementray_Fig.17.chromosome_trees/tPMK.Pr6.trees.nwk.astral
- Source_Data/Supplementray_Fig.17.chromosome_trees/tPMK.Pr6.trees.nwk.xz
- Source_Data/Supplementray_Fig.17.chromosome_trees/tPMK.Pr7.trees.nwk.astral
- Source_Data/Supplementray_Fig.17.chromosome_trees/tPMK.Pr7.trees.nwk.xz
- Source_Data/Supplementray_Fig.17.chromosome_trees/tPMK.Pr8.trees.nwk.astral
- Source_Data/Supplementray_Fig.17.chromosome_trees/tPMK.Pr8.trees.nwk.xz
- Source_Data/Supplementray_Fig.17.chromosome_trees/tPMK.Pr9.trees.nwk.astral
- Source_Data/Supplementray_Fig.17.chromosome_trees/tPMK.Pr9.trees.nwk.xz
- Source_Data/Supplementray_Fig.20.subgenome_ks/
- Source_Data/Supplementray_Fig.20.subgenome_ks/Bombax_ceiba.class.1.density.data.xz
- Source_Data/Supplementray_Fig.20.subgenome_ks/Craigia_yunnanensis.class2.1.density.data.xz
- Source_Data/Supplementray_Fig.20.subgenome_ks/Durio_zibethinus.class.1.density.data.xz
- Source_Data/Supplementray_Fig.20.subgenome_ks/Gossypium_raimondii.class.1.density.data.xz
- Source_Data/Supplementray_Fig.20.subgenome_ks/Ochroma_pyramidale.class.1.density.data.xz
- Source_Data/Supplementray_Fig.24-25.27-28.networks/
- Source_Data/Supplementray_Fig.24-25.27-28.networks/Supplementray_Fig.24/
- Source_Data/Supplementray_Fig.24-25.27-28.networks/Supplementray_Fig.24/genetrees.phn.tre.by2.net1.networks.xz
- Source_Data/Supplementray_Fig.24-25.27-28.networks/Supplementray_Fig.24/genetrees.phn.tre.by2.net2.networks.xz
- Source_Data/Supplementray_Fig.24-25.27-28.networks/Supplementray_Fig.24/genetrees.phn.tre.by2.net3.networks.xz
- Source_Data/Supplementray_Fig.24-25.27-28.networks/Supplementray_Fig.24/genetrees.phn.tre.by2.net4.networks.xz
- Source_Data/Supplementray_Fig.24-25.27-28.networks/Supplementray_Fig.24/genetrees.phn.tre.by2.net5.networks.xz
- Source_Data/Supplementray_Fig.24-25.27-28.networks/Supplementray_Fig.24/genetrees.phn.tre.by2.net6.networks.xz
- Source_Data/Supplementray_Fig.24-25.27-28.networks/Supplementray_Fig.24/genetrees.phn.tre.by2.tableCF.csv.xz
- Source_Data/Supplementray_Fig.24-25.27-28.networks/Supplementray_Fig.24/genetrees.phn.tre.by2.xz
- Source_Data/Supplementray_Fig.24-25.27-28.networks/Supplementray_Fig.25/
- Source_Data/Supplementray_Fig.24-25.27-28.networks/Supplementray_Fig.25/genetrees.phn.tre.deca2A.net1.networks.xz
- Source_Data/Supplementray_Fig.24-25.27-28.networks/Supplementray_Fig.25/genetrees.phn.tre.deca2A.net2.networks.xz
- Source_Data/Supplementray_Fig.24-25.27-28.networks/Supplementray_Fig.25/genetrees.phn.tre.deca2A.net3.networks.xz
- Source_Data/Supplementray_Fig.24-25.27-28.networks/Supplementray_Fig.25/genetrees.phn.tre.deca2A.net4.networks.xz
- Source_Data/Supplementray_Fig.24-25.27-28.networks/Supplementray_Fig.25/genetrees.phn.tre.deca2A.net5.networks.xz
- Source_Data/Supplementray_Fig.24-25.27-28.networks/Supplementray_Fig.25/genetrees.phn.tre.deca2A.net6.networks.xz
- Source_Data/Supplementray_Fig.24-25.27-28.networks/Supplementray_Fig.25/genetrees.phn.tre.deca2A.tableCF.csv.xz
- Source_Data/Supplementray_Fig.24-25.27-28.networks/Supplementray_Fig.25/genetrees.phn.tre.deca2A.xz
- Source_Data/Supplementray_Fig.24-25.27-28.networks/Supplementray_Fig.25/genetrees.phn.tre.deca2B.net1.networks.xz
- Source_Data/Supplementray_Fig.24-25.27-28.networks/Supplementray_Fig.25/genetrees.phn.tre.deca2B.net2.networks.xz
- Source_Data/Supplementray_Fig.24-25.27-28.networks/Supplementray_Fig.25/genetrees.phn.tre.deca2B.net3.networks.xz
- Source_Data/Supplementray_Fig.24-25.27-28.networks/Supplementray_Fig.25/genetrees.phn.tre.deca2B.net4.networks.xz
- Source_Data/Supplementray_Fig.24-25.27-28.networks/Supplementray_Fig.25/genetrees.phn.tre.deca2B.net5.networks.xz
- Source_Data/Supplementray_Fig.24-25.27-28.networks/Supplementray_Fig.25/genetrees.phn.tre.deca2B.net6.networks.xz
- Source_Data/Supplementray_Fig.24-25.27-28.networks/Supplementray_Fig.25/genetrees.phn.tre.deca2B.tableCF.csv.xz
- Source_Data/Supplementray_Fig.24-25.27-28.networks/Supplementray_Fig.25/genetrees.phn.tre.deca2B.xz
- Source_Data/Supplementray_Fig.24-25.27-28.networks/Supplementray_Fig.25/genetrees.phn.tre.deca2C.net1.networks.xz
- Source_Data/Supplementray_Fig.24-25.27-28.networks/Supplementray_Fig.25/genetrees.phn.tre.deca2C.net2.networks.xz
- Source_Data/Supplementray_Fig.24-25.27-28.networks/Supplementray_Fig.25/genetrees.phn.tre.deca2C.net3.networks.xz
- Source_Data/Supplementray_Fig.24-25.27-28.networks/Supplementray_Fig.25/genetrees.phn.tre.deca2C.net4.networks.xz
- Source_Data/Supplementray_Fig.24-25.27-28.networks/Supplementray_Fig.25/genetrees.phn.tre.deca2C.net5.networks.xz
- Source_Data/Supplementray_Fig.24-25.27-28.networks/Supplementray_Fig.25/genetrees.phn.tre.deca2C.net6.networks.xz
- Source_Data/Supplementray_Fig.24-25.27-28.networks/Supplementray_Fig.25/genetrees.phn.tre.deca2C.tableCF.csv.xz
- Source_Data/Supplementray_Fig.24-25.27-28.networks/Supplementray_Fig.25/genetrees.phn.tre.deca2C.xz
- Source_Data/Supplementray_Fig.24-25.27-28.networks/Supplementray_Fig.25/genetrees.phn.tre.deca2D.net1.networks.xz
- Source_Data/Supplementray_Fig.24-25.27-28.networks/Supplementray_Fig.25/genetrees.phn.tre.deca2D.net2.networks.xz
- Source_Data/Supplementray_Fig.24-25.27-28.networks/Supplementray_Fig.25/genetrees.phn.tre.deca2D.net3.networks.xz
- Source_Data/Supplementray_Fig.24-25.27-28.networks/Supplementray_Fig.25/genetrees.phn.tre.deca2D.net4.networks.xz
- Source_Data/Supplementray_Fig.24-25.27-28.networks/Supplementray_Fig.25/genetrees.phn.tre.deca2D.net5.networks.xz
- Source_Data/Supplementray_Fig.24-25.27-28.networks/Supplementray_Fig.25/genetrees.phn.tre.deca2D.net6.networks.xz
- Source_Data/Supplementray_Fig.24-25.27-28.networks/Supplementray_Fig.25/genetrees.phn.tre.deca2D.tableCF.csv.xz
- Source_Data/Supplementray_Fig.24-25.27-28.networks/Supplementray_Fig.25/genetrees.phn.tre.deca2D.xz
- Source_Data/Supplementray_Fig.24-25.27-28.networks/Supplementray_Fig.25/genetrees.phn.tre.deca2E.net1.networks.xz
- Source_Data/Supplementray_Fig.24-25.27-28.networks/Supplementray_Fig.25/genetrees.phn.tre.deca2E.net2.networks.xz
- Source_Data/Supplementray_Fig.24-25.27-28.networks/Supplementray_Fig.25/genetrees.phn.tre.deca2E.net3.networks.xz
- Source_Data/Supplementray_Fig.24-25.27-28.networks/Supplementray_Fig.25/genetrees.phn.tre.deca2E.net4.networks.xz
- Source_Data/Supplementray_Fig.24-25.27-28.networks/Supplementray_Fig.25/genetrees.phn.tre.deca2E.net5.networks.xz
- Source_Data/Supplementray_Fig.24-25.27-28.networks/Supplementray_Fig.25/genetrees.phn.tre.deca2E.net6.networks.xz
- Source_Data/Supplementray_Fig.24-25.27-28.networks/Supplementray_Fig.25/genetrees.phn.tre.deca2E.tableCF.csv.xz
- Source_Data/Supplementray_Fig.24-25.27-28.networks/Supplementray_Fig.25/genetrees.phn.tre.deca2E.xz
- Source_Data/Supplementray_Fig.24-25.27-28.networks/Supplementray_Fig.27/
- Source_Data/Supplementray_Fig.24-25.27-28.networks/Supplementray_Fig.27/genetrees.phn.tre.dip2.net1.networks.xz
- Source_Data/Supplementray_Fig.24-25.27-28.networks/Supplementray_Fig.27/genetrees.phn.tre.dip2.net2.networks.xz
- Source_Data/Supplementray_Fig.24-25.27-28.networks/Supplementray_Fig.27/genetrees.phn.tre.dip2.net3.networks.xz
- Source_Data/Supplementray_Fig.24-25.27-28.networks/Supplementray_Fig.27/genetrees.phn.tre.dip2.net4.networks.xz
- Source_Data/Supplementray_Fig.24-25.27-28.networks/Supplementray_Fig.27/genetrees.phn.tre.dip2.net5.networks.xz
- Source_Data/Supplementray_Fig.24-25.27-28.networks/Supplementray_Fig.27/genetrees.phn.tre.dip2.net6.networks.xz
- Source_Data/Supplementray_Fig.24-25.27-28.networks/Supplementray_Fig.27/genetrees.phn.tre.dip2.tableCF.csv.xz
- Source_Data/Supplementray_Fig.24-25.27-28.networks/Supplementray_Fig.27/genetrees.phn.tre.dip2.xz
- Source_Data/Supplementray_Fig.24-25.27-28.networks/Supplementray_Fig.28/
- Source_Data/Supplementray_Fig.24-25.27-28.networks/Supplementray_Fig.28/genetrees.phn.tre.AnoBG2.net1.networks.xz
- Source_Data/Supplementray_Fig.24-25.27-28.networks/Supplementray_Fig.28/genetrees.phn.tre.AnoBG2.net2.networks.xz
- Source_Data/Supplementray_Fig.24-25.27-28.networks/Supplementray_Fig.28/genetrees.phn.tre.AnoBG2.net3.networks.xz
- Source_Data/Supplementray_Fig.24-25.27-28.networks/Supplementray_Fig.28/genetrees.phn.tre.AnoBG2.net4.networks.xz
- Source_Data/Supplementray_Fig.24-25.27-28.networks/Supplementray_Fig.28/genetrees.phn.tre.AnoBG2.net5.networks.xz
- Source_Data/Supplementray_Fig.24-25.27-28.networks/Supplementray_Fig.28/genetrees.phn.tre.AnoBG2.net6.networks.xz
- Source_Data/Supplementray_Fig.24-25.27-28.networks/Supplementray_Fig.28/genetrees.phn.tre.AnoBG2.tableCF.csv.xz
- Source_Data/Supplementray_Fig.24-25.27-28.networks/Supplementray_Fig.28/genetrees.phn.tre.AnoBG2.xz
- Source_Data/Supplementray_Fig.24-25.27-28.networks/Supplementray_Fig.28/genetrees.phn.tre.BnoBG2.net1.networks.xz
- Source_Data/Supplementray_Fig.24-25.27-28.networks/Supplementray_Fig.28/genetrees.phn.tre.BnoBG2.net2.networks.xz
- Source_Data/Supplementray_Fig.24-25.27-28.networks/Supplementray_Fig.28/genetrees.phn.tre.BnoBG2.net3.networks.xz
- Source_Data/Supplementray_Fig.24-25.27-28.networks/Supplementray_Fig.28/genetrees.phn.tre.BnoBG2.net4.networks.xz
- Source_Data/Supplementray_Fig.24-25.27-28.networks/Supplementray_Fig.28/genetrees.phn.tre.BnoBG2.net5.networks.xz
- Source_Data/Supplementray_Fig.24-25.27-28.networks/Supplementray_Fig.28/genetrees.phn.tre.BnoBG2.net6.networks.xz
- Source_Data/Supplementray_Fig.24-25.27-28.networks/Supplementray_Fig.28/genetrees.phn.tre.BnoBG2.tableCF.csv.xz
- Source_Data/Supplementray_Fig.24-25.27-28.networks/Supplementray_Fig.28/genetrees.phn.tre.BnoBG2.xz
- Source_Data/Supplementray_Fig.30.fossil_records/
- Source_Data/Supplementray_Fig.30.fossil_records/CraigiaDate.tsv
- Source_Data/Supplementray_Fig.30.fossil_records/fossils.sorted.tsv
- Source_Data/Supplementray_Fig.30.fossil_records/ReevesiaDate.tsv
- Source_Data/Supplementray_Fig.32.LTR-RTs_Insertion_time.tsv.xz
- Source_Data/Supplementray_Fig.42.Gene_retention_lost/
- Source_Data/Supplementray_Fig.42.Gene_retention_lost/Supplemetnary Fig. 42a Gene retention rates.data.xz
- Source_Data/Supplementray_Fig.42.Gene_retention_lost/Supplemetnary Fig. 42b The numbers of adjacently lost genes
- Source_Data/Supplementray_Fig.44.expression_ka_ks/
- Source_Data/Supplementray_Fig.44.expression_ka_ks/Supplemetnary Fig. 44a relative expression of subgenome homoeologs.data.xz
- Source_Data/Supplementray_Fig.44.expression_ka_ks/Supplemetnary Fig. 44b Ka of subgenome homoeologs.data.xz
- Source_Data/Supplementray_Fig.44.expression_ka_ks/Supplemetnary Fig. 44c Ks of subgenome homoeologs.data.xz
- Source_Data/Supplementray_Fig.45_Function_enrichment/
- Source_Data/Supplementray_Fig.45_Function_enrichment/high_loss.list.Bombax_ceiba.go.enrich.xls.xz
- Source_Data/Supplementray_Fig.45_Function_enrichment/high_loss.list.Bombax_ceiba.kegg.enrich.xls.xz
- Source_Data/Supplementray_Fig.45_Function_enrichment/high_loss.list.Craigia_yunnanensis.go.enrich.xls.xz
- Source_Data/Supplementray_Fig.45_Function_enrichment/high_loss.list.Craigia_yunnanensis.kegg.enrich.xls.xz
- Source_Data/Supplementray_Fig.45_Function_enrichment/high_loss.list.Diplodiscus_trichospermus.go.enrich.xls.xz
- Source_Data/Supplementray_Fig.45_Function_enrichment/high_loss.list.Diplodiscus_trichospermus.kegg.enrich.xls.xz
- Source_Data/Supplementray_Fig.45_Function_enrichment/high_loss.list.Durio_zibethinus.go.enrich.xls.xz
- Source_Data/Supplementray_Fig.45_Function_enrichment/high_loss.list.Durio_zibethinus.kegg.enrich.xls.xz
- Source_Data/Supplementray_Fig.45_Function_enrichment/high_loss.list.Firmiana_major.go.enrich.xls.xz
- Source_Data/Supplementray_Fig.45_Function_enrichment/high_loss.list.Firmiana_major.kegg.enrich.xls.xz
- Source_Data/Supplementray_Fig.45_Function_enrichment/high_loss.list.Gossypium_raimondii.go.enrich.xls.xz
- Source_Data/Supplementray_Fig.45_Function_enrichment/high_loss.list.Gossypium_raimondii.kegg.enrich.xls.xz
- Source_Data/Supplementray_Fig.45_Function_enrichment/high_loss.list.Ochroma_pyramidale.go.enrich.xls.xz
- Source_Data/Supplementray_Fig.45_Function_enrichment/high_loss.list.Ochroma_pyramidale.kegg.enrich.xls.xz
- Source_Data/Supplementray_Fig.45_Function_enrichment/high_loss.list.Pterospermum_kingtungense.go.enrich.xls.xz
- Source_Data/Supplementray_Fig.45_Function_enrichment/high_loss.list.Pterospermum_kingtungense.kegg.enrich.xls.xz
- Source_Data/Supplementray_Fig.45_Function_enrichment/high_loss.list.Reevesia_pubescens.go.enrich.xls.xz
- Source_Data/Supplementray_Fig.45_Function_enrichment/high_loss.list.Reevesia_pubescens.kegg.enrich.xls.xz
- Source_Data/Supplementray_Fig.45_Function_enrichment/high_retain.list2.Bombax_ceiba.go.enrich.xls.xz
- Source_Data/Supplementray_Fig.45_Function_enrichment/high_retain.list2.Bombax_ceiba.kegg.enrich.xls.xz
- Source_Data/Supplementray_Fig.45_Function_enrichment/high_retain.list2.Craigia_yunnanensis.go.enrich.xls.xz
- Source_Data/Supplementray_Fig.45_Function_enrichment/high_retain.list2.Craigia_yunnanensis.kegg.enrich.xls.xz
- Source_Data/Supplementray_Fig.45_Function_enrichment/high_retain.list2.Diplodiscus_trichospermus.go.enrich.xls.xz
- Source_Data/Supplementray_Fig.45_Function_enrichment/high_retain.list2.Diplodiscus_trichospermus.kegg.enrich.xls.xz
- Source_Data/Supplementray_Fig.45_Function_enrichment/high_retain.list2.Durio_zibethinus.go.enrich.xls.xz
- Source_Data/Supplementray_Fig.45_Function_enrichment/high_retain.list2.Durio_zibethinus.kegg.enrich.xls.xz
- Source_Data/Supplementray_Fig.45_Function_enrichment/high_retain.list2.Firmiana_major.go.enrich.xls.xz
- Source_Data/Supplementray_Fig.45_Function_enrichment/high_retain.list2.Firmiana_major.kegg.enrich.xls.xz
- Source_Data/Supplementray_Fig.45_Function_enrichment/high_retain.list2.Gossypium_raimondii.go.enrich.xls.xz
- Source_Data/Supplementray_Fig.45_Function_enrichment/high_retain.list2.Gossypium_raimondii.kegg.enrich.xls.xz
- Source_Data/Supplementray_Fig.45_Function_enrichment/high_retain.list2.Ochroma_pyramidale.go.enrich.xls.xz
- Source_Data/Supplementray_Fig.45_Function_enrichment/high_retain.list2.Ochroma_pyramidale.kegg.enrich.xls.xz
- Source_Data/Supplementray_Fig.45_Function_enrichment/high_retain.list2.Pterospermum_kingtungense.go.enrich.xls.xz
- Source_Data/Supplementray_Fig.45_Function_enrichment/high_retain.list2.Pterospermum_kingtungense.kegg.enrich.xls.xz
- Source_Data/Supplementray_Fig.45_Function_enrichment/high_retain.list2.Reevesia_pubescens.go.enrich.xls.xz
- Source_Data/Supplementray_Fig.45_Function_enrichment/high_retain.list2.Reevesia_pubescens.kegg.enrich.xls.xz
