# Supplementary material for: Reticulate allopolyploidy and subsequent dysploidy drive evolution and diversification in the cotton family
Source: Nat Commun. 2025 Aug 12;16:7480. doi: 10.1038/s41467-025-62644-7 (PMC12343791; doi:10.1038/s41467-025-62644-7)
Supplement: Supplementary file 4 — Source Data [file 41467_2025_62644_MOESM4_ESM.zip › Source_Data/fig.2a.Supplementray_Fig.10.species_trees/fig2.mito_tree.nwk]

(((((Firmiana_major:0.0020344464,((((Bombax_ceiba:0.0010349999,Ochroma_pyramidale:0.0002194510):0.0001291587,Gossypium_raimondii:0.0039400296):0.0007430516,Reevesia_pubescens:0.0048638803):0.0004814587,Durio_zibethinus:0.0076445179):0.0004985210):0.0008516554,(Diplodiscus_trichospermus:0.0035564583,Pterospermum_kingtungense:0.0046946009):0.0007411307):0.0000811230,Craigia_yunnanensis:0.0019083600):0.0057761313,Theobroma_cacao:0.0026557541):0.0015562795,Microcos_paniculata:0.0128271955):0;
