# Supplementary material for: Reticulate allopolyploidy and subsequent dysploidy drive evolution and diversification in the cotton family
Source: Nat Commun. 2025 Aug 12;16:7480. doi: 10.1038/s41467-025-62644-7 (PMC12343791; doi:10.1038/s41467-025-62644-7)
Supplement: Supplementary file 4 — Source Data [file 41467_2025_62644_MOESM4_ESM.zip › Source_Data/fig.2a.Supplementray_Fig.10.species_trees/fig2.nuclear_tree.nwk]

((Theobroma_cacao:0.0504164148,Microcos_paniculata:0.0848926292):0.0044738131,((((Bombax_ceiba:0.0491148632,Gossypium_raimondii:0.0881725499):0.0037064455,Ochroma_pyramidale:0.0263596324):0.0158785592,Reevesia_pubescens:0.0517107995):0.0022227050,(Durio_zibethinus:0.0494353494,(Firmiana_major:0.0544986641,((Pterospermum_kingtungense:0.0694643169,Diplodiscus_trichospermus:0.0597332085):0.0020392016,Craigia_yunnanensis:0.0311905986):0.0013427293):0.0038602601):0.0027211124):0.0119463337):0;
