# Supplementary material for: Reticulate allopolyploidy and subsequent dysploidy drive evolution and diversification in the cotton family
Source: Nat Commun. 2025 Aug 12;16:7480. doi: 10.1038/s41467-025-62644-7 (PMC12343791; doi:10.1038/s41467-025-62644-7)
Supplement: Supplementary file 4 — Source Data [file 41467_2025_62644_MOESM4_ESM.zip › Source_Data/fig.2a.Supplementray_Fig.10.species_trees/fig2.plastid_tree.nwk]

(((((Bombax_ceiba:0.0042246129,(Ochroma_pyramidale:0.0011238400,Gossypium_raimondii:0.0148141755):0.0000783627):0.0017493257,((Pterospermum_kingtungense:0.0091688920,Craigia_yunnanensis:0.0041102490):0.0002449030,Diplodiscus_trichospermus:0.0069691597):0.0001998625):0.0000516853,Firmiana_major:0.0098969753):0.0006336610,(Durio_zibethinus:0.0139341896,Reevesia_pubescens:0.0070920676):0.0016749534):0.0040990546,(Theobroma_cacao:0.0051304916,Microcos_paniculata:0.0146808318):0.0018388251):0;
