# Supplementary material for: Reticulate allopolyploidy and subsequent dysploidy drive evolution and diversification in the cotton family
Source: Nat Commun. 2025 Aug 12;16:7480. doi: 10.1038/s41467-025-62644-7 (PMC12343791; doi:10.1038/s41467-025-62644-7)
Supplement: Supplementary file 4 — Source Data [file 41467_2025_62644_MOESM4_ESM.zip › Source_Data/fig.3.karyotypes/Bombax_ceiba.ancestor.edit.txt]

Bc1	1	723	orange	4
Bc1	724	1395	purple	4
Bc10	1	1199	fuchsia	4
Bc11	1	1199	fuchsia	5
Bc12	1	489	navy	4
Bc12	490	927	orange	2
Bc13	1	974	teal	3
Bc14	1	812	green	3
Bc15	1	559	fuchsia	1
Bc15	560	589	orange	4
Bc15	590	937	purple	4
Bc16	1	949	green	4
Bc17	1	509	purple	3
Bc17	510	940	orange	3
Bc18	1	291	silver	1
Bc18	292	408	pink	1
Bc18	409	684	teal	1
Bc19	1	253	cyan	1
Bc19	254	673	lime	3
Bc2	1	1559	blue	5
Bc20	1	438	purple	2
Bc20	439	683	lime	1
Bc20	682	938	purple	2
Bc21	1	362	purple	1
Bc21	363	533	navy	2
Bc22	1	1263	cyan	5
Bc23	1	193	teal	1
Bc23	194	274	pink	1
Bc23	275	308	orange	1
Bc23	309	343	navy	1
Bc23	344	575	blue	1
Bc24	1	583	pink	4
Bc25	1	548	fuchsia	2
Bc26	1	644	lime	5
Bc27	1	758	silver	4
Bc28	1	1199	blue	4
Bc29	1	464	green	2
Bc3	1	1346	teal	4
Bc30	1	725	silver	3
Bc31	1	639	pink	3
Bc32	1	1007	cyan	4
Bc33	1	808	pink	5
Bc34	1	717	navy	5
Bc35	1	964	silver	5
Bc36	1	935	cyan	3
Bc37	1	739	blue	2
Bc38	1	780	cyan	2
Bc39	1	868	orange	5
Bc4	1	1306	blue	3
Bc40	1	270	blue	1
Bc40	271	350	navy	1
Bc41	1	82	orange	3
Bc41	83	383	purple	3
Bc42	1	377	navy	3
Bc43	1	370	silver	2
Bc44	1	446	green	1
Bc45	1	282	lime	4
Bc46	1	380	lime	2
Bc47	1	299	pink	2
Bc48	1	315	orange	1
Bc5	1	1424	teal	5
Bc6	1	644	green	5
Bc6	645	667	cyan	5
Bc6	668	1062	green	5
Bc7	1	1356	purple	5
Bc8	1	1107	fuchsia	3
Bc9	1	661	teal	2
