# Supplementary material for: Reticulate allopolyploidy and subsequent dysploidy drive evolution and diversification in the cotton family
Source: Nat Commun. 2025 Aug 12;16:7480. doi: 10.1038/s41467-025-62644-7 (PMC12343791; doi:10.1038/s41467-025-62644-7)
Supplement: Supplementary file 4 — Source Data [file 41467_2025_62644_MOESM4_ESM.zip › Source_Data/fig.3.karyotypes/Craigia_yunnanensis.ancestor.edit.txt]

Cy1	1	708	lime	2
Cy1	709	730	green	2
Cy1	731	745	lime	2
Cy1	746	795	green	2
Cy1	796	2479	cyan	2
Cy10	1	484	pink	1
Cy10	485	1622	teal	1
Cy11	1	426	navy	1
Cy11	427	1437	blue	1
Cy12	1	1808	fuchsia	1
Cy13	1	1496	fuchsia	4
Cy14	1	1583	cyan	1
Cy15	1	1436	green	1
Cy16	1	1384	purple	3
Cy17	1	520	green	2
Cy17	521	530	cyan	2
Cy17	531	1433	green	2
Cy18	1	415	pink	3
Cy18	416	1359	teal	3
Cy19	1	1567	fuchsia	3
Cy2	1	2037	blue	2
Cy20	1	1198	cyan	3
Cy21	1	859	teal	1
Cy21	860	1214	pink	1
Cy22	1	1194	green	3
Cy23	1	51	green	4
Cy23	52	1587	cyan	4
Cy24	1	1228	green	4
Cy25	1	332	navy	3
Cy25	333	1197	blue	3
Cy26	1	1110	blue	3
Cy26	1111	1296	navy	3
Cy27	1	1146	orange	2
Cy28	1	1132	orange	1
Cy29	1	333	pink	3
Cy29	334	1034	teal	3
Cy3	1	1718	blue	4
Cy30	1	1009	orange	4
Cy31	1	1242	silver	1
Cy32	1	1067	silver	2
Cy33	1	102	navy	1
Cy33	103	1048	blue	1
Cy34	1	1050	silver	3
Cy35	1	907	orange	3
Cy36	1	1050	pink	2
Cy37	1	1254	silver	4
Cy38	1	802	navy	2
Cy39	1	812	navy	4
Cy4	1	2022	teal	2
Cy40	1	466	pink	4
Cy40	467	482	blue	4
Cy40	483	904	pink	4
Cy41	1	713	lime	4
Cy5	1	809	purple	2
Cy5	810	1072	lime	1
Cy5	1073	1100	navy	1
Cy5	1101	1574	lime	1
Cy5	1575	2462	purple	2
Cy6	1	1689	teal	4
Cy7	1	1851	fuchsia	2
Cy8	1	1625	purple	1
Cy9	1	736	purple	4
Cy9	737	1181	lime	3
Cy9	1182	1193	navy	3
Cy9	1194	1384	lime	3
Cy9	1385	2127	purple	4
