# Supplementary material for: Reticulate allopolyploidy and subsequent dysploidy drive evolution and diversification in the cotton family
Source: Nat Commun. 2025 Aug 12;16:7480. doi: 10.1038/s41467-025-62644-7 (PMC12343791; doi:10.1038/s41467-025-62644-7)
Supplement: Supplementary file 4 — Source Data [file 41467_2025_62644_MOESM4_ESM.zip › Source_Data/fig.3.karyotypes/Diplodiscus_trichospermus.ancestor.edit.txt]

Dt1	1	1295	teal	2
Dt1	1296	1988	navy	2
Dt10	1	603	orange	2
Dt10	604	1839	blue	2
Dt11	1	62	green	2
Dt11	63	1757	cyan	2
Dt12	1	773	teal	2
Dt12	774	980	lime	1
Dt12	981	1849	purple	2
Dt13	1	1606	cyan	1
Dt14	1	1021	blue	1
Dt14	1022	1519	navy	1
Dt15	1	722	pink	2
Dt15	723	743	blue	2
Dt15	744	1398	pink	2
Dt16	1	1497	green	1
Dt17	1	444	pink	1
Dt17	445	1301	teal	1
Dt18	1	153	lime	2
Dt18	154	285	green	2
Dt18	286	319	cyan	2
Dt18	320	1226	green	2
Dt19	1	1441	silver	2
Dt2	1	1011	silver	1
Dt2	1012	1401	lime	1
Dt2	1402	1706	navy	2
Dt2	1707	1906	teal	2
Dt20	1	1011	purple	2
Dt20	1012	1184	lime	1
Dt20	1185	1405	silver	1
Dt3	1	38	navy	1
Dt3	39	789	blue	1
Dt3	790	1237	fuchsia	1
Dt3	1238	1254	orange	1
Dt3	1255	2199	orange	1
Dt4	1	1933	fuchsia	2
Dt4	1934	1979	fuchsia	2
Dt5	1	943	blue	2
Dt5	944	1569	orange	2
Dt6	1	1750	purple	1
Dt7	1	76	navy	1
Dt7	77	395	blue	1
Dt7	396	1720	fuchsia	1
Dt8	1	470	pink	1
Dt8	471	501	teal	1
Dt8	502	530	teal	1
Dt8	531	1645	teal	1
Dt9	1	551	green	2
Dt9	552	1532	lime	2
