# Supplementary material for: Reticulate allopolyploidy and subsequent dysploidy drive evolution and diversification in the cotton family
Source: Nat Commun. 2025 Aug 12;16:7480. doi: 10.1038/s41467-025-62644-7 (PMC12343791; doi:10.1038/s41467-025-62644-7)
Supplement: Supplementary file 4 — Source Data [file 41467_2025_62644_MOESM4_ESM.zip › Source_Data/fig.3.karyotypes/Durio_zibethinus.ancestor.edit.txt]

Dz1	1	624	orange	1
Dz10	1	1038	teal	3
Dz11	1	859	lime	3
Dz12	1	936	purple	3
Dz12	937	1853	orange	3
Dz13	1	1249	cyan	2
Dz14	1	778	orange	2
Dz15	1	1054	green	2
Dz16	1	822	teal	3
Dz17	1	1307	silver	3
Dz18	1	861	navy	3
Dz19	1	156	orange	3
Dz19	157	1022	purple	3
Dz2	1	1147	fuchsia	1
Dz20	1	718	silver	1
Dz21	1	820	pink	2
Dz22	1	844	silver	2
Dz23	1	1304	teal	2
Dz24	1	49	orange	1
Dz24	50	535	cyan	1
Dz25	1	2045	blue	3
Dz26	1	242	pink	1
Dz26	243	272	navy	2
Dz26	273	286	orange	1
Dz26	287	454	cyan	1
Dz26	455	872	navy	2
Dz26	873	919	pink	1
Dz26	920	1465	teal	1
Dz27	1	1729	fuchsia	3
Dz28	1	1405	green	3
Dz29	1	575	purple	2
Dz29	576	614	lime	1
Dz29	615	714	purple	2
Dz29	715	1112	lime	1
Dz29	1113	1660	purple	2
Dz3	1	1184	fuchsia	2
Dz30	1	507	purple	1
Dz30	508	1117	lime	2
Dz30	1118	1581	purple	1
Dz4	1	103	teal	1
Dz4	104	373	pink	1
Dz4	374	981	teal	1
Dz5	1	130	navy	1
Dz5	131	761	blue	1
Dz5	762	1633	green	1
Dz6	1	476	blue	1
Dz6	477	763	navy	1
Dz6	764	928	blue	1
Dz7	1	1340	blue	2
Dz8	1	1610	cyan	3
Dz8	1611	1650	green	3
Dz9	1	997	pink	3
