# Supplementary material for: Reticulate allopolyploidy and subsequent dysploidy drive evolution and diversification in the cotton family
Source: Nat Commun. 2025 Aug 12;16:7480. doi: 10.1038/s41467-025-62644-7 (PMC12343791; doi:10.1038/s41467-025-62644-7)
Supplement: Supplementary file 4 — Source Data [file 41467_2025_62644_MOESM4_ESM.zip › Source_Data/fig.3.karyotypes/Firmiana_major.ancestor.edit.txt]

Fm1	1	2165	teal	2
Fm10	1	943	green	2
Fm10	944	965	cyan	2
Fm10	966	1582	green	2
Fm11	1	1113	blue	1
Fm11	1114	1527	navy	1
Fm12	1	1599	purple	1
Fm13	1	1071	orange	1
Fm14	1	1499	cyan	1
Fm15	1	1239	orange	2
Fm16	1	1293	silver	2
Fm17	1	1744	cyan	2
Fm17	1745	1775	green	2
Fm17	1776	1787	cyan	2
Fm17	1788	1803	green	2
Fm18	1	432	pink	1
Fm18	433	1238	teal	1
Fm19	1	150	navy	2
Fm19	151	215	lime	1
Fm19	216	245	navy	2
Fm19	246	258	purple	1
Fm19	259	776	lime	1
Fm19	777	1682	purple	2
Fm2	1	1819	fuchsia	1
Fm20	1	1251	silver	1
Fm3	1	1861	fuchsia	2
Fm4	1	664	navy	2
Fm4	665	849	lime	1
Fm4	850	1902	purple	2
Fm5	1	1061	blue	1
Fm5	1062	1241	navy	1
Fm5	1242	2030	lime	2
Fm6	1	527	pink	2
Fm6	528	640	blue	2
Fm6	641	660	pink	2
Fm6	661	1697	blue	2
Fm7	1	1027	blue	2
Fm7	1028	1513	pink	2
Fm8	1	521	green	1
Fm8	522	541	cyan	1
Fm8	542	1466	green	1
Fm9	1	1155	teal	1
Fm9	1156	1633	pink	1
