# Supplementary material for: Reticulate allopolyploidy and subsequent dysploidy drive evolution and diversification in the cotton family
Source: Nat Commun. 2025 Aug 12;16:7480. doi: 10.1038/s41467-025-62644-7 (PMC12343791; doi:10.1038/s41467-025-62644-7)
Supplement: Supplementary file 4 — Source Data [file 41467_2025_62644_MOESM4_ESM.zip › Source_Data/fig.3.karyotypes/Gossypium_raimondii.ancestor.edit.txt]

Gr1	1	457	blue	4
Gr1	458	798	fuchsia	5
Gr1	799	1052	cyan	2
Gr1	1053	1404	blue	4
Gr1	1405	1983	cyan	4
Gr1	1984	2015	green	3
Gr1	2016	2385	cyan	3
Gr1	2386	2417	green	3
Gr1	2418	2472	cyan	3
Gr1	2473	2520	purple	2
Gr1	2521	2563	cyan	3
Gr1	2564	2768	green	3
Gr10	1	533	orange	4
Gr10	534	1290	blue	5
Gr10	1291	1349	orange	4
Gr10	1350	1908	silver	3
Gr10	1909	2219	lime	4
Gr10	2220	2234	green	3
Gr10	2235	2435	silver	2
Gr10	2436	2463	blue	2
Gr10	2464	2570	silver	2
Gr11	1	858	silver	5
Gr11	859	890	green	1
Gr11	891	913	silver	5
Gr11	914	1244	green	1
Gr11	1245	2058	pink	5
Gr11	2059	2963	lime	5
Gr12	1	39	fuchsia	3
Gr12	40	99	lime	3
Gr12	100	121	silver	3
Gr12	122	302	lime	3
Gr12	303	679	green	4
Gr12	680	824	lime	3
Gr12	825	916	green	4
Gr12	917	952	lime	3
Gr12	953	991	blue	5
Gr12	992	1201	purple	5
Gr12	1202	1880	teal	2
Gr13	1	277	lime	1
Gr13	278	1037	teal	5
Gr13	1038	1049	cyan	3
Gr13	1050	1095	orange	4
Gr13	1096	1112	blue	5
Gr13	1113	1325	purple	2
Gr13	1326	1415	orange	3
Gr13	1416	1789	navy	3
Gr13	1790	2113	purple	3
Gr13	2114	2727	blue	2
Gr2	1	235	teal	1
Gr2	236	324	pink	1
Gr2	325	562	navy	5
Gr2	563	602	silver	3
Gr2	603	1114	navy	5
Gr2	1115	1448	orange	3
Gr2	1449	1495	purple	2
Gr2	1496	1517	green	5
Gr2	1518	1625	purple	2
Gr2	1626	2188	teal	5
Gr2	2189	2235	orange	3
Gr2	2236	2689	purple	3
Gr3	1	520	green	4
Gr3	521	586	purple	5
Gr3	587	703	silver	3
Gr3	704	859	fuchsia	3
Gr3	860	939	purple	5
Gr3	940	1233	fuchsia	3
Gr3	1234	1553	blue	5
Gr3	1554	1875	fuchsia	3
Gr4	1	276	blue	1
Gr4	277	351	navy	1
Gr4	352	649	cyan	1
Gr4	650	931	cyan	4
Gr4	932	1121	blue	4
Gr4	1122	1397	fuchsia	5
Gr4	1398	1748	cyan	2
Gr4	1749	2140	fuchsia	5
Gr4	2141	2270	cyan	2
Gr4	2271	2351	blue	4
Gr4	2352	2651	purple	4
Gr4	2652	2695	orange	4
Gr4	2696	2724	navy	1
Gr4	2725	2943	blue	1
Gr5	1	743	pink	3
Gr5	744	1205	orange	2
Gr5	1206	1315	pink	2
Gr5	1316	1370	fuchsia	3
Gr5	1371	2698	teal	4
Gr6	1	450	green	5
Gr6	451	514	fuchsia	3
Gr6	515	565	pink	2
Gr6	566	682	fuchsia	3
Gr6	683	846	pink	2
Gr6	847	1022	silver	1
Gr6	1023	1299	blue	5
Gr6	1300	1331	orange	4
Gr6	1332	1873	purple	4
Gr6	1874	2178	fuchsia	1
Gr6	2179	2668	pink	4
Gr6	2669	2754	fuchsia	1
Gr7	1	474	fuchsia	2
Gr7	475	832	green	2
Gr7	833	1894	cyan	5
Gr7	1895	2467	green	5
Gr7	2468	3098	purple	5
Gr7	3099	3407	navy	2
Gr7	3408	3802	purple	1
Gr8	1	21	green	3
Gr8	22	115	cyan	3
Gr8	116	540	teal	3
Gr8	541	609	cyan	4
Gr8	610	1056	green	3
Gr8	1057	1469	cyan	3
Gr8	1470	1894	teal	3
Gr8	1895	2990	fuchsia	4
Gr9	1	1141	blue	3
Gr9	1142	1857	silver	4
Gr9	1858	2677	orange	5
Gr9	2678	2922	orange	1
Gr9	2923	3232	lime	2
Gr9	3233	3391	teal	1
Gr9	3392	3432	pink	1
Gr9	3433	3504	teal	1
Gr9	3505	3527	pink	1
Gr9	3528	3914	navy	4
Gr9	3915	4250	purple	5
Gr9	4251	4564	navy	4
