# Supplementary material for: Reticulate allopolyploidy and subsequent dysploidy drive evolution and diversification in the cotton family
Source: Nat Commun. 2025 Aug 12;16:7480. doi: 10.1038/s41467-025-62644-7 (PMC12343791; doi:10.1038/s41467-025-62644-7)
Supplement: Supplementary file 4 — Source Data [file 41467_2025_62644_MOESM4_ESM.zip › Source_Data/fig.3.karyotypes/Microcos_paniculata.ancestor.edit.txt]

Mp1	1	1018	navy	1
Mp1	1019	4014	teal	1
Mp2	1	2866	purple	1
Mp3	1	2298	lime	1
Mp4	1	2980	blue	1
Mp5	1	2711	fuchsia	1
Mp6	1	1615	orange	1
Mp6	1616	2850	cyan	1
Mp7	1	1402	pink	1
Mp7	1403	1814	cyan	1
Mp7	1815	2667	green	1
Mp8	1	114	orange	1
Mp8	115	937	cyan	1
Mp8	938	2287	green	1
Mp9	1	2147	silver	1
