# Supplementary material for: Reticulate allopolyploidy and subsequent dysploidy drive evolution and diversification in the cotton family
Source: Nat Commun. 2025 Aug 12;16:7480. doi: 10.1038/s41467-025-62644-7 (PMC12343791; doi:10.1038/s41467-025-62644-7)
Supplement: Supplementary file 4 — Source Data [file 41467_2025_62644_MOESM4_ESM.zip › Source_Data/fig.3.karyotypes/Ochroma_pyramidale.ancestor.edit.txt]

Op1	1	463	purple	4
Op1	464	502	orange	4
Op1	503	724	purple	4
Op1	725	1407	orange	4
Op1	1408	2427	fuchsia	3
Op10	1	708	navy	5
Op10	709	1694	teal	3
Op11	1	536	navy	4
Op11	537	831	silver	1
Op12	1	919	cyan	2
Op13	1	1062	cyan	4
Op14	1	716	fuchsia	1
Op15	1	882	silver	4
Op16	1	740	fuchsia	2
Op17	1	504	orange	2
Op17	505	569	pink	1
Op17	570	831	teal	1
Op18	1	1135	cyan	3
Op19	1	496	lime	2
Op19	497	1340	silver	5
Op2	1	1674	blue	5
Op20	1	741	green	5
Op20	742	756	cyan	1
Op20	757	1123	green	5
Op21	1	1073	green	4
Op22	1	915	orange	5
Op22	916	1821	blue	2
Op23	1	1376	teal	4
Op24	1	32	teal	1
Op24	33	1439	cyan	5
Op25	1	293	purple	2
Op25	294	609	lime	1
Op25	610	1050	purple	2
Op26	1	840	teal	2
Op27	1	466	pink	2
Op27	467	525	orange	3
Op27	526	692	purple	3
Op27	693	712	orange	3
Op27	713	956	purple	3
Op27	957	1004	navy	1
Op27	1005	1404	blue	1
Op28	1	448	blue	1
Op28	449	553	navy	1
Op29	1	532	cyan	1
Op3	1	1410	purple	5
Op30	1	626	pink	4
Op31	1	469	orange	1
Op31	470	836	navy	3
Op32	1	545	lime	3
Op33	1	822	pink	5
Op34	1	724	pink	3
Op35	1	183	navy	2
Op35	184	691	purple	1
Op36	1	405	purple	4
Op36	406	442	orange	4
Op36	443	855	lime	4
Op37	1	670	lime	5
Op38	1	580	green	2
Op39	1	352	teal	1
Op39	353	527	pink	1
Op4	1	1415	blue	4
Op40	1	821	silver	3
Op41	1	510	silver	2
Op41	511	1403	green	3
Op42	1	508	green	1
Op5	1	1278	fuchsia	5
Op6	1	1328	teal	5
Op7	1	555	orange	3
Op7	556	1056	purple	3
Op8	1	1333	blue	3
Op9	1	1187	fuchsia	4
