# Supplementary material for: Reticulate allopolyploidy and subsequent dysploidy drive evolution and diversification in the cotton family
Source: Nat Commun. 2025 Aug 12;16:7480. doi: 10.1038/s41467-025-62644-7 (PMC12343791; doi:10.1038/s41467-025-62644-7)
Supplement: Supplementary file 4 — Source Data [file 41467_2025_62644_MOESM4_ESM.zip › Source_Data/fig.3.karyotypes/PMK.ancestor.txt]

Pp1	1	1629	green	1
Pp1	1630	4118	cyan	1
Pp10	1	1873	lime	1
Pp11	1	489	cyan	1
Pp11	490	1517	green	1
Pp2	1	3642	teal	1
Pp3	1	3201	fuchsia	1
Pp4	1	1632	pink	1
Pp5	1	3293	purple	1
Pp6	1	2367	silver	1
Pp7	1	1874	navy	1
Pp8	1	2040	orange	1
Pp9	1	3599	blue	1
