# Supplementary material for: Reticulate allopolyploidy and subsequent dysploidy drive evolution and diversification in the cotton family
Source: Nat Commun. 2025 Aug 12;16:7480. doi: 10.1038/s41467-025-62644-7 (PMC12343791; doi:10.1038/s41467-025-62644-7)
Supplement: Supplementary file 4 — Source Data [file 41467_2025_62644_MOESM4_ESM.zip › Source_Data/fig.3.karyotypes/Pterospermum_kingtungense.ancestor.edit.txt]

Pk1	1	746	orange	1
Pk1	747	1303	silver	2
Pk1	1304	1326	lime	2
Pk1	1327	1340	silver	2
Pk1	1341	1411	lime	1
Pk1	1412	1512	purple	2
Pk1	1513	1817	lime	1
Pk1	1818	1834	lime	2
Pk1	1835	3060	purple	2
Pk10	1	537	pink	1
Pk10	538	1892	teal	1
Pk11	1	1262	blue	1
Pk11	1263	1978	navy	1
Pk12	1	73	green	2
Pk12	74	1939	cyan	2
Pk12	1940	1950	cyan	1
Pk12	1951	2075	cyan	2
Pk13	1	364	orange	1
Pk13	365	1143	silver	2
Pk13	1144	1490	lime	1
Pk13	1491	2424	purple	2
Pk14	1	713	navy	2
Pk14	714	910	navy	2
Pk14	911	2265	navy	2
Pk15	1	1791	cyan	1
Pk16	1	1876	lime	2
Pk17	1	492	pink	1
Pk17	493	1491	teal	1
Pk18	1	1371	silver	1
Pk19	1	1251	blue	1
Pk2	1	2439	teal	2
Pk3	1	2432	blue	2
Pk4	1	906	fuchsia	2
Pk4	907	945	fuchsia	2
Pk4	946	2250	fuchsia	2
Pk5	1	2095	fuchsia	1
Pk6	1	966	purple	1
Pk6	967	988	purple	1
Pk6	989	2092	purple	1
Pk7	1	1736	green	1
Pk8	1	1483	green	2
Pk8	1484	1548	green	2
Pk8	1549	1926	green	2
Pk9	1	650	pink	2
Pk9	651	697	blue	2
Pk9	698	1987	orange	2
Pk9	1988	2853	pink	2
