# Supplementary material for: Reticulate allopolyploidy and subsequent dysploidy drive evolution and diversification in the cotton family
Source: Nat Commun. 2025 Aug 12;16:7480. doi: 10.1038/s41467-025-62644-7 (PMC12343791; doi:10.1038/s41467-025-62644-7)
Supplement: Supplementary file 4 — Source Data [file 41467_2025_62644_MOESM4_ESM.zip › Source_Data/fig.3.karyotypes/Reevesia_pubescens.ancestor.edit.txt]

Rp1	1	2512	teal	1
Rp10	1	1773	green	2
Rp11	1	723	navy	2
Rp11	724	1895	blue	2
Rp12	1	56	green	1
Rp12	57	2081	cyan	1
Rp13	1	293	silver	1
Rp13	294	1359	lime	2
Rp13	1360	2695	silver	1
Rp14	1	1534	silver	2
Rp15	1	1420	pink	1
Rp16	1	355	orange	1
Rp16	356	1486	purple	1
Rp17	1	1859	cyan	2
Rp18	1	297	navy	2
Rp18	298	1662	blue	2
Rp19	1	1313	orange	2
Rp2	1	1149	orange	1
Rp2	1150	1940	purple	1
Rp2	1941	1981	navy	1
Rp2	1982	2413	purple	1
Rp20	1	1413	pink	2
Rp3	1	1445	blue	1
Rp3	1446	1539	navy	1
Rp3	1540	2267	lime	1
Rp3	2268	2344	fuchsia	1
Rp3	2345	2669	lime	1
Rp4	1	2529	teal	2
Rp5	1	863	navy	1
Rp5	864	1999	blue	1
Rp6	1	2111	purple	2
Rp7	1	2263	fuchsia	1
Rp8	1	2233	fuchsia	2
Rp9	1	688	green	1
Rp9	689	735	cyan	1
Rp9	736	1928	green	1
