# Supplementary material for: Reticulate allopolyploidy and subsequent dysploidy drive evolution and diversification in the cotton family
Source: Nat Commun. 2025 Aug 12;16:7480. doi: 10.1038/s41467-025-62644-7 (PMC12343791; doi:10.1038/s41467-025-62644-7)
Supplement: Supplementary file 4 — Source Data [file 41467_2025_62644_MOESM4_ESM.zip › Source_Data/fig.3.karyotypes/Theobroma_cacao.ancestor.edit.txt]

Tc1	1	1629	green	1
Tc1	1630	4118	cyan	1
Tc10	1	1873	lime	1
Tc2	1	3642	teal	1
Tc3	1	3201	fuchsia	1
Tc4	1	1028	green	1
Tc4	1029	1517	cyan	1
Tc4	1518	3149	pink	1
Tc5	1	3293	purple	1
Tc6	1	2367	silver	1
Tc7	1	1874	navy	1
Tc8	1	2040	orange	1
Tc9	1	3599	blue	1
