# Supplementary material for: Reticulate allopolyploidy and subsequent dysploidy drive evolution and diversification in the cotton family
Source: Nat Commun. 2025 Aug 12;16:7480. doi: 10.1038/s41467-025-62644-7 (PMC12343791; doi:10.1038/s41467-025-62644-7)
Supplement: Supplementary file 4 — Source Data [file 41467_2025_62644_MOESM4_ESM.zip › Source_Data/fig.3.karyotypes/tPMK.ancestor.txt.ABCDE]

PA1	1	2741	cyan	1
PA2	1	1894	teal	1
PA2	1895	2774	pink	1
PA3	1	3043	fuchsia	1
PA4	1	883	pink	1
PA4	884	2263	teal	1
PA5	1	3071	purple	1
PA5	1	1775	navy	2	#B7
PA6	1	2122	silver	1
PA7	1	986	navy	1
PA7	987	2680	blue	1
PA8	1	1894	orange	1
PA9	1	1673	blue	1
PA9	1674	2461	navy	1
PA11	1	2592	green	1
PB1	1	2741	cyan	2
PB2	1	3275	teal	2
PB3	1	3043	fuchsia	2
PB4	1	1764	pink	2
PB5	1	1297	purple	2
PB5	1	1919	lime	1	#A10
PB5	1298	3071	purple	2
PB6	1	2122	silver	2
PB8	1	1894	orange	2
PB9	1	3368	blue	2
PB10	1	1919	lime	2
PB11	1	2592	green	2
PC1	1	2741	cyan	3
PC2	1	3275	teal	3
PC3	1	3043	fuchsia	3
PC4	1	1764	pink	3
PC5	1500	3071	purple	3
PC5	1621	1894	orange	3	#8
PC6	1	2122	silver	3
PC7	1	1775	navy	3
PC8	1	1620	orange	3
PC8	1	1499	purple	3	#5
PC9	1	3368	blue	3
PC10	1	1919	lime	3
PC11	1	2592	green	3
PD1	1	2741	cyan	4
PD2	1	3275	teal	4
PD3	1	3043	fuchsia	4
PD4	1	1764	pink	4
PD5	1500	3071	purple	4
PD5	1685	1894	orange	4	#8
PD6	1	2122	silver	4
PD7	1	1775	navy	4
PD8	1	1684	orange	4
PD8	1	1499	purple	4	#5
PD9	1	3368	blue	4
PD10	1	1919	lime	4
PD11	1	2592	green	4
PE1	1	2741	cyan	5
PE2	1	3275	teal	5
PE3	1	3043	fuchsia	5
PE4	1	1764	pink	5
PE5	1	3071	purple	5
PE6	1	2122	silver	5
PE7	1	1775	navy	5
PE8	1	1894	orange	5
PE9	1	3368	blue	5
PE10	1	1919	lime	5
PE11	1	2592	green	5
