# Supplementary material for: Reticulate allopolyploidy and subsequent dysploidy drive evolution and diversification in the cotton family
Source: Nat Commun. 2025 Aug 12;16:7480. doi: 10.1038/s41467-025-62644-7 (PMC12343791; doi:10.1038/s41467-025-62644-7)
Supplement: Supplementary file 4 — Source Data [file 41467_2025_62644_MOESM4_ESM.zip › Source_Data/fig.3.karyotypes/tPMK.ancestor.txt.D]

Pr1	1	2741	cyan	1
Pr2	1	3275	teal	1
Pr3	1	3043	fuchsia	1
Pr4	1	1764	pink	1
Pr5	1500	3071	purple	1
Pr5	1685	1894	orange	1	#8
Pr6	1	2122	silver	1
Pr7	1	1775	navy	1
Pr8	1	1684	orange	1
Pr8	1	1499	purple	1	#5
Pr9	1	3368	blue	1
Pr10	1	1919	lime	1
Pr11	1	2592	green	1
