# Supplementary material for: Reticulate allopolyploidy and subsequent dysploidy drive evolution and diversification in the cotton family
Source: Nat Commun. 2025 Aug 12;16:7480. doi: 10.1038/s41467-025-62644-7 (PMC12343791; doi:10.1038/s41467-025-62644-7)
Supplement: Supplementary file 4 — Source Data [file 41467_2025_62644_MOESM4_ESM.zip › Source_Data/fig.4a.Supplementray_Fig.18.19-22.subgenome_trees/merged.aln.ren.t.trim.treefile]

(((((((((((Bombax_ceiba_A:0.0612435359,Gossypium_raimondii_A:0.1181943380)100:0.0055090294,Ochroma_pyramidale_A:0.0237091072)100:0.0125284654,Craigia_yunnanensis_A2:0.0318353074)87:0.0008164785,(Diplodiscus_trichospermus_A:0.0538627578,Pterospermum_kingtungense_A:0.0649031234)100:0.0021398715)87:0.0006219955,Craigia_yunnanensis_A1:0.0277526659)83:0.0003028568,(Firmiana_major_A:0.0485918484,Durio_zibethinus_A:0.0415996657)87:0.0020162152)100:0.0086841318,(((((((Bombax_ceiba_B:0.0585684017,Gossypium_raimondii_B:0.1105105281)100:0.0043765730,Ochroma_pyramidale_B:0.0229353338)100:0.0153283419,(Pterospermum_kingtungense_B:0.0644500306,Craigia_yunnanensis_B1:0.0281845188)81:0.0007223591)100:0.0007948460,Diplodiscus_trichospermus_B:0.0548075685)94:0.0004234296,Craigia_yunnanensis_B2:0.0326948911)100:0.0006662910,(Firmiana_major_B:0.0465468188,Durio_zibethinus_B:0.0395643519)100:0.0025373013)100:0.0071089917,(((((Bombax_ceiba_C:0.0528276150,Gossypium_raimondii_C:0.0964616274)100:0.0036904417,Ochroma_pyramidale_C:0.0223371267)100:0.0138307435,Durio_zibethinus_C:0.0414236937)100:0.0046159892,(Ochroma_pyramidale_E:0.0221947920,(Bombax_ceiba_E:0.0492190759,Gossypium_raimondii_E:0.0870440199)100:0.0029939635)100:0.0165157710)100:0.0015767076,(((Bombax_ceiba_D:0.0487115994,Gossypium_raimondii_D:0.1004612797)100:0.0032255793,Ochroma_pyramidale_D:0.0213866860)100:0.0190073875,(Reevesia_pubescens_D2:0.0407662525,Reevesia_pubescens_D1:0.0428575006)100:0.0035003473)100:0.0012258850)100:0.0011905157)100:0.0021301010)100:0.0076462412,(Theobroma_cacao:0.0387173641,Microcos_paniculata:0.0670432028)100:0.0039296548)100:0.0733752550,Dipterocarpus_gracilis:0.1618556975)100:0.0128166285,Aquilaria_sinensis:0.2657374241)100:0.0373540577,Vitis_vinifera:0.2167978821,Carica_papaya:0.1966002856);
