# Supplementary material for: Reticulate allopolyploidy and subsequent dysploidy drive evolution and diversification in the cotton family
Source: Nat Commun. 2025 Aug 12;16:7480. doi: 10.1038/s41467-025-62644-7 (PMC12343791; doi:10.1038/s41467-025-62644-7)
Supplement: Supplementary file 4 — Source Data [file 41467_2025_62644_MOESM4_ESM.zip › Source_Data/fig.4a.Supplementray_Fig.18.19-22.subgenome_trees/merged.aln.ren.t.trim2.caster-pair]

((Carica_papaya,(((((((((((Bombax_ceiba_C,Gossypium_raimondii_C)100.0,Ochroma_pyramidale_C)100.0,Durio_zibethinus_C)100.0,((Gossypium_raimondii_E,Bombax_ceiba_E)59.8,Ochroma_pyramidale_E)100.0)100.0,(((Bombax_ceiba_D,Gossypium_raimondii_D)100.0,Ochroma_pyramidale_D)100.0,(Reevesia_pubescens_D2,Reevesia_pubescens_D1)100.0)100.0)100.0,(((((Craigia_yunnanensis_B1,Craigia_yunnanensis_B2)100.0,(Durio_zibethinus_B,Firmiana_major_B)100.0)100.0,Diplodiscus_trichospermus_B)100.0,Pterospermum_kingtungense_B)99.2,((Bombax_ceiba_B,Gossypium_raimondii_B)100.0,Ochroma_pyramidale_B)100.0)100.0)100.0,(((((Bombax_ceiba_A,Gossypium_raimondii_A)100.0,Ochroma_pyramidale_A)100.0,((Craigia_yunnanensis_A1,Craigia_yunnanensis_A2)100.0,(Durio_zibethinus_A,Firmiana_major_A)100.0)99.8)100.0,Diplodiscus_trichospermus_A)97.6,Pterospermum_kingtungense_A)100.0)100.0,Theobroma_cacao)100.0,Microcos_paniculata)100.0,Dipterocarpus_gracilis)100.0,Aquilaria_sinensis)100.0),Vitis_vinifera);
