# Supplementary material for: Reticulate allopolyploidy and subsequent dysploidy drive evolution and diversification in the cotton family
Source: Nat Commun. 2025 Aug 12;16:7480. doi: 10.1038/s41467-025-62644-7 (PMC12343791; doi:10.1038/s41467-025-62644-7)
Supplement: Supplementary file 4 — Source Data [file 41467_2025_62644_MOESM4_ESM.zip › Source_Data/fig.4a.Supplementray_Fig.18.19-22.subgenome_trees/merged.aln.ren.t.trim2.caster-site]

((Carica_papaya,((((((((((Bombax_ceiba_C,Gossypium_raimondii_C)56.9,Ochroma_pyramidale_C)100.0,Durio_zibethinus_C)100.0,((Ochroma_pyramidale_E,Bombax_ceiba_E)88.3,Gossypium_raimondii_E)100.0)100.0,((Gossypium_raimondii_D,(Bombax_ceiba_D,Ochroma_pyramidale_D)66.5)100.0,(Reevesia_pubescens_D2,Reevesia_pubescens_D1)99.9)97.7)78.5,(((((Craigia_yunnanensis_B2,Craigia_yunnanensis_B1)90.4,(Firmiana_major_B,Durio_zibethinus_B)100.0)80.9,Diplodiscus_trichospermus_B)79.9,Pterospermum_kingtungense_B)96.2,((Bombax_ceiba_B,Gossypium_raimondii_B)70.7,Ochroma_pyramidale_B)100.0)100.0)100.0,((((Durio_zibethinus_A,Firmiana_major_A)98.4,(Craigia_yunnanensis_A2,Craigia_yunnanensis_A1)91.6)98.9,((Bombax_ceiba_A,Ochroma_pyramidale_A)75.8,Gossypium_raimondii_A)100.0)82.7,(Pterospermum_kingtungense_A,Diplodiscus_trichospermus_A)70.5)100.0)100.0,(Theobroma_cacao,Microcos_paniculata)100.0)100.0,Dipterocarpus_gracilis)100.0,Aquilaria_sinensis)100.0),Vitis_vinifera);
