# Supplementary material for: Reticulate allopolyploidy and subsequent dysploidy drive evolution and diversification in the cotton family
Source: Nat Commun. 2025 Aug 12;16:7480. doi: 10.1038/s41467-025-62644-7 (PMC12343791; doi:10.1038/s41467-025-62644-7)
Supplement: Supplementary file 4 — Source Data [file 41467_2025_62644_MOESM4_ESM.zip › Source_Data/fig.4a.Supplementray_Fig.18.19-22.subgenome_trees/sg.genetrees.mm0.4.astral-hyb]

((Carica_papaya,(Aquilaria_sinensis,(Dipterocarpus_gracilis,((Theobroma_cacao,Microcos_paniculata)'[pp1=1.000000;pp2=0.000000;pp3=0.000000;f1=2330.557155;f2=1542.930173;f3=850.347132;q1=0.493361;q2=0.326627;q3=0.180012]':0.274286,((((((Bombax_ceiba_A,Gossypium_raimondii_A)'[pp1=1.000000;pp2=0.000000;pp3=0.000000;f1=345.862709;f2=170.372511;f3=124.964235;q1=0.539400;q2=0.265709;q3=0.194891]':0.367937,Ochroma_pyramidale_A)'[pp1=1.000000;pp2=0.000000;pp3=0.000000;f1=1022.973967;f2=22.969326;f3=42.531499;q1=0.939823;q2=0.021102;q3=0.039074]':2.390772,(Craigia_yunnanensis_A2,Craigia_yunnanensis_A1)'[pp1=1.000000;pp2=0.000000;pp3=0.000000;f1=692.120687;f2=382.504372;f3=394.431246;q1=0.471133;q2=0.260374;q3=0.268493]':0.230947)'[pp1=0.999336;pp2=0.000131;pp3=0.000534;f1=630.598215;f2=491.721821;f3=555.668320;q1=0.375806;q2=0.293042;q3=0.331151]':0.065471,(Firmiana_major_A,Durio_zibethinus_A)'[pp1=1.000000;pp2=0.000000;pp3=0.000000;f1=1449.294706;f2=597.189366;f3=704.665985;q1=0.526796;q2=0.217069;q3=0.256135]':0.342359)'[pp1=0.999973;pp2=0.000025;pp3=0.000002;f1=1416.328679;f2=1304.377925;f3=1119.674539;q1=0.368799;q2=0.339648;q3=0.291553]':0.054514,(Diplodiscus_trichospermus_A,Pterospermum_kingtungense_A)'[pp1=1.000000;pp2=0.000000;pp3=0.000000;f1=1399.742262;f2=1231.935463;f3=1047.485983;q1=0.380451;q2=0.334841;q3=0.284708]':0.073132)'[pp1=1.000000;pp2=0.000000;pp3=0.000000;f1=4113.492225;f2=151.558548;f3=100.882825;q1=0.942179;q2=0.034714;q3=0.023107]':2.441219,(((((Craigia_yunnanensis_B2,Craigia_yunnanensis_B1)'[pp1=1.000000;pp2=0.000000;pp3=0.000000;f1=1569.623547;f2=918.700186;f3=875.706004;q1=0.466590;q2=0.273095;q3=0.260315]':0.222740,(Firmiana_major_B,Durio_zibethinus_B)'[pp1=1.000000;pp2=0.000000;pp3=0.000000;f1=1679.681004;f2=696.942115;f3=830.093375;q1=0.523801;q2=0.217338;q3=0.258861]':0.336111)'[pp1=0.759483;pp2=0.238311;pp3=0.002205;f1=1491.596198;f2=1476.455569;f3=1268.120621;q1=0.352109;q2=0.348535;q3=0.299355]':0.028440,(Pterospermum_kingtungense_B,Diplodiscus_trichospermus_B)'[pp1=1.000000;pp2=0.000000;pp3=0.000000;f1=1582.204344;f2=1114.912748;f3=1375.720220;q1=0.388477;q2=0.273744;q3=0.337779]':0.086182)'[pp1=1.000000;pp2=0.000000;pp3=0.000000;f1=923.626858;f2=703.303767;f3=575.753369;q1=0.419319;q2=0.319294;q3=0.261387]':0.137761,((Gossypium_raimondii_B,Bombax_ceiba_B)'[pp1=1.000000;pp2=0.000000;pp3=0.000000;f1=506.487360;f2=168.011574;f3=296.801151;q1=0.521453;q2=0.172976;q3=0.305571]':0.330416,Ochroma_pyramidale_B)'[pp1=1.000000;pp2=0.000000;pp3=0.000000;f1=1451.744575;f2=32.888158;f3=59.416766;q1=0.940219;q2=0.021300;q3=0.038481]':2.401473)'[pp1=1.000000;pp2=0.000000;pp3=0.000000;f1=1963.434779;f2=105.575090;f3=142.494255;q1=0.887828;q2=0.047739;q3=0.064433]':1.778684,(((Reevesia_pubescens_D1,Reevesia_pubescens_D2)'[pp1=1.000000;pp2=0.000000;pp3=0.000000;f1=1507.909608;f2=717.923177;f3=864.807062;q1=0.487896;q2=0.232289;q3=0.279815]':0.263454,((Gossypium_raimondii_D,Bombax_ceiba_D)'[pp1=1.000000;pp2=0.000000;pp3=0.000000;f1=1086.690000;f2=380.621132;f3=662.416618;q1=0.510248;q2=0.178718;q3=0.311033]':0.307903,Ochroma_pyramidale_D)'[pp1=1.000000;pp2=0.000000;pp3=0.000000;f1=2727.499857;f2=39.648397;f3=33.881643;q1=0.973749;q2=0.014155;q3=0.012096]':3.221432)'[pp1=1.000000;pp2=0.000000;pp3=0.000000;f1=1382.480234;f2=1031.344258;f3=764.193605;q1=0.435013;q2=0.324524;q3=0.240462]':0.165246,((((Gossypium_raimondii_C,Bombax_ceiba_C)'[pp1=1.000000;pp2=0.000000;pp3=0.000000;f1=890.161501;f2=356.492729;f3=527.177216;q1=0.501830;q2=0.200973;q3=0.297197]':0.290781,Ochroma_pyramidale_C)'[pp1=1.000000;pp2=0.000000;pp3=0.000000;f1=2202.373987;f2=34.790086;f3=53.031324;q1=0.961653;q2=0.015191;q3=0.023156]':2.844736,Durio_zibethinus_C)'[pp1=1.000000;pp2=0.000000;pp3=0.000000;f1=1627.870149;f2=427.196765;f3=332.848954;q1=0.681712;q2=0.178899;q3=0.139389]':0.738436,(Ochroma_pyramidale_E,(Gossypium_raimondii_E,Bombax_ceiba_E)'[pp1=1.000000;pp2=0.000000;pp3=0.000000;f1=1160.705374;f2=473.328015;f3=780.544105;q1=0.480707;q2=0.196029;q3=0.323263]':0.249440)'[pp1=1.000000;pp2=0.000000;pp3=0.000000;f1=2744.204430;f2=49.385056;f3=40.862260;q1=0.968161;q2=0.017423;q3=0.014416]':3.030918)'[pp1=1.000000;pp2=0.000000;pp3=0.000000;f1=1414.493788;f2=1178.809135;f3=691.406553;q1=0.430630;q2=0.358878;q3=0.210492]':0.157529)'[pp1=1.000000;pp2=0.000000;pp3=0.000000;f1=1688.267536;f2=1125.679256;f3=1319.542334;q1=0.408436;q2=0.272331;q3=0.319232]':0.119354)'[pp1=1.000000;pp2=0.000000;pp3=0.000000;f1=2334.748898;f2=837.420306;f3=1160.823532;q1=0.538831;q2=0.193266;q3=0.267903]':0.368255)'[pp1=1.000000;pp2=0.000000;pp3=0.000000;f1=3868.877150;f2=352.908515;f3=345.873411;q1=0.847015;q2=0.077262;q3=0.075722]':1.470741)'[pp1=1.000000;pp2=0.000000;pp3=0.000000;f1=4526.983243;f2=29.589296;f3=35.057673;q1=0.985921;q2=0.006444;q3=0.007635]':3.842452)'[pp1=1.000000;pp2=0.000000;pp3=0.000000;f1=1717.869417;f2=1253.942423;f3=939.950444;q1=0.439155;q2=0.320557;q3=0.240288]':0.172645)'[pp1=1.000000;pp2=0.000000;pp3=0.000000;f1=2734.317367;f2=341.216106;f3=330.468193;q1=0.802794;q2=0.100181;q3=0.097025]':1.216847),Vitis_vinifera);
