# Supplementary material for: Reticulate allopolyploidy and subsequent dysploidy drive evolution and diversification in the cotton family
Source: Nat Commun. 2025 Aug 12;16:7480. doi: 10.1038/s41467-025-62644-7 (PMC12343791; doi:10.1038/s41467-025-62644-7)
Supplement: Supplementary file 4 — Source Data [file 41467_2025_62644_MOESM4_ESM.zip › Source_Data/fig.4c.Supplementray_Fig.29.subgenome_timetree/Fig4c Subgenome-aware phylogenetic relationships.tre]

#NEXUS
begin taxa;
	dimensions ntax=36;
	taxlabels
	Aquilaria_sinensis
	Bombax_ceiba_A
	Bombax_ceiba_B
	Bombax_ceiba_C
	Bombax_ceiba_D
	Bombax_ceiba_E
	Carica_papaya
	Craigia_yunnanensis_A1
	Craigia_yunnanensis_A2
	Craigia_yunnanensis_B1
	Craigia_yunnanensis_B2
	Diplodiscus_trichospermus_A
	Diplodiscus_trichospermus_B
	Dipterocarpus_gracilis
	Durio_zibethinus_A
	Durio_zibethinus_B
	Durio_zibethinus_C
	Firmiana_major_A
	Firmiana_major_B
	Gossypium_raimondii_A
	Gossypium_raimondii_B
	Gossypium_raimondii_C
	Gossypium_raimondii_D
	Gossypium_raimondii_E
	Microcos_paniculata
	Ochroma_pyramidale_A
	Ochroma_pyramidale_B
	Ochroma_pyramidale_C
	Ochroma_pyramidale_D
	Ochroma_pyramidale_E
	Pterospermum_kingtungense_A
	Pterospermum_kingtungense_B
	Reevesia_pubescens_D1
	Reevesia_pubescens_D2
	Theobroma_cacao
	Vitis_vinifera
;
end;

begin trees;
	tree tree_1 = [&R] ((((((((((((Bombax_ceiba_A:56.0,Gossypium_raimondii_A:56.0):1.431358,Ochroma_pyramidale_A:57.431358):3.882242,(Craigia_yunnanensis_A1:56.0,Craigia_yunnanensis_A2:56.0):5.3136):0.06693,(Firmiana_major_A:57.037363,Durio_zibethinus_A:57.037363):4.343167):0.308481,Diplodiscus_trichospermus_A:61.689011):0.320859,Pterospermum_kingtungense_A:62.00987):5.627954,(((((((Bombax_ceiba_B:56.0,Gossypium_raimondii_B:56.0):1.045427,Ochroma_pyramidale_B:57.045427):4.603377,(Craigia_yunnanensis_B1:56.0,Craigia_yunnanensis_B2:56.0):5.648804):0.176595,(Firmiana_major_B:55.530162,Durio_zibethinus_B:55.530162):6.295237):0.097345,Diplodiscus_trichospermus_B:61.922745):0.287574,Pterospermum_kingtungense_B:62.210318):4.776224,(((((Bombax_ceiba_C:56.0,Gossypium_raimondii_C:56.0):1.235106,Ochroma_pyramidale_C:57.235106):6.134566,Durio_zibethinus_C:63.369671):2.579316,((Bombax_ceiba_E:56.0,Gossypium_raimondii_E:56.0):1.145034,Ochroma_pyramidale_E:57.145034):8.803953):0.628636,(((Bombax_ceiba_D:56.0,Gossypium_raimondii_D:56.0):1.093811,Ochroma_pyramidale_D:57.093811):8.646759,(Reevesia_pubescens_D2:56.266112,Reevesia_pubescens_D1:56.266112):9.474458):0.837053):0.408919):0.651282):2.116755,(Theobroma_cacao:62.796453,Microcos_paniculata:62.796453):6.958126):24.064214,Dipterocarpus_gracilis:93.818792):3.504361,Aquilaria_sinensis:97.323153):7.091273,Carica_papaya:104.414426):20.585574,Vitis_vinifera:125.0);
end;

begin figtree;
	set appearance.backgroundColorAttribute="Default";
	set appearance.backgroundColour=#ffffff;
	set appearance.branchColorAttribute="User selection";
	set appearance.branchColorGradient=false;
	set appearance.branchLineWidth=1.0;
	set appearance.branchMinLineWidth=0.0;
	set appearance.branchWidthAttribute="Fixed";
	set appearance.foregroundColour=#000000;
	set appearance.hilightingGradient=false;
	set appearance.selectionColour=#2d3680;
	set branchLabels.colorAttribute="User selection";
	set branchLabels.displayAttribute="Branch times";
	set branchLabels.fontName="Arial";
	set branchLabels.fontSize=8;
	set branchLabels.fontStyle=0;
	set branchLabels.isShown=false;
	set branchLabels.significantDigits=4;
	set layout.expansion=0;
	set layout.layoutType="RECTILINEAR";
	set layout.zoom=0;
	set legend.attribute=null;
	set legend.fontSize=10.0;
	set legend.isShown=false;
	set legend.significantDigits=4;
	set nodeBars.barWidth=4.0;
	set nodeBars.displayAttribute=null;
	set nodeBars.isShown=false;
	set nodeLabels.colorAttribute="User selection";
	set nodeLabels.displayAttribute="Node ages";
	set nodeLabels.fontName="Arial";
	set nodeLabels.fontSize=11;
	set nodeLabels.fontStyle=0;
	set nodeLabels.isShown=true;
	set nodeLabels.significantDigits=2;
	set nodeShapeExternal.colourAttribute=null;
	set nodeShapeExternal.isShown=false;
	set nodeShapeExternal.minSize=10.0;
	set nodeShapeExternal.scaleType=Width;
	set nodeShapeExternal.shapeType=Circle;
	set nodeShapeExternal.size=4.0;
	set nodeShapeExternal.sizeAttribute=null;
	set nodeShapeInternal.colourAttribute=null;
	set nodeShapeInternal.isShown=false;
	set nodeShapeInternal.minSize=10.0;
	set nodeShapeInternal.scaleType=Width;
	set nodeShapeInternal.shapeType=Circle;
	set nodeShapeInternal.size=4.0;
	set nodeShapeInternal.sizeAttribute=null;
	set polarLayout.alignTipLabels=false;
	set polarLayout.angularRange=0;
	set polarLayout.rootAngle=0;
	set polarLayout.rootLength=100;
	set polarLayout.showRoot=true;
	set radialLayout.spread=0.0;
	set rectilinearLayout.alignTipLabels=false;
	set rectilinearLayout.curvature=0;
	set rectilinearLayout.rootLength=100;
	set scale.offsetAge=0.0;
	set scale.rootAge=1.0;
	set scale.scaleFactor=1.0;
	set scale.scaleRoot=false;
	set scaleAxis.automaticScale=true;
	set scaleAxis.fontSize=13.0;
	set scaleAxis.isShown=true;
	set scaleAxis.lineWidth=1.0;
	set scaleAxis.majorTicks=25.0;
	set scaleAxis.minorTicks=5.0;
	set scaleAxis.origin=0.0;
	set scaleAxis.reverseAxis=true;
	set scaleAxis.showGrid=true;
	set scaleBar.automaticScale=true;
	set scaleBar.fontSize=10.0;
	set scaleBar.isShown=false;
	set scaleBar.lineWidth=1.0;
	set scaleBar.scaleRange=20.0;
	set tipLabels.colorAttribute="User selection";
	set tipLabels.displayAttribute="Names";
	set tipLabels.fontName="Arial";
	set tipLabels.fontSize=18;
	set tipLabels.fontStyle=2;
	set tipLabels.isShown=true;
	set tipLabels.significantDigits=4;
	set trees.order=false;
	set trees.orderType="increasing";
	set trees.rooting=false;
	set trees.rootingType="User Selection";
	set trees.transform=false;
	set trees.transformType="cladogram";
end;
