# Supplementary material for: Reticulate allopolyploidy and subsequent dysploidy drive evolution and diversification in the cotton family
Source: Nat Commun. 2025 Aug 12;16:7480. doi: 10.1038/s41467-025-62644-7 (PMC12343791; doi:10.1038/s41467-025-62644-7)
Supplement: Supplementary file 4 — Source Data [file 41467_2025_62644_MOESM4_ESM.zip › Source_Data/fig.4c.Supplementray_Fig.29.subgenome_timetree/merged.aln.ren.t.trim2.treefile]

(((((((((((Bombax_ceiba_A:0.0611472572,Gossypium_raimondii_A:0.1180940704):0.0058718609,Ochroma_pyramidale_A:0.0236678958):0.0131801953,(Craigia_yunnanensis_A1:0.0273506160,Craigia_yunnanensis_A2:0.0322569441):0.0006308528):0.0001597935,(Firmiana_major_A:0.0488715487,Durio_zibethinus_A:0.0416447599):0.0020313014):0.0005371953,Diplodiscus_trichospermus_A:0.0559447354):0.0004911306,Pterospermum_kingtungense_A:0.0666500138):0.0083622099,(((((((Bombax_ceiba_B:0.0587221106,Gossypium_raimondii_B:0.1106274676):0.0043871934,Ochroma_pyramidale_B:0.0228691339):0.0160120342,(Craigia_yunnanensis_B1:0.0292272330,Craigia_yunnanensis_B2:0.0321889879):0.0005324207):0.0004330177,(Firmiana_major_B:0.0467423705,Durio_zibethinus_B:0.0396555640):0.0027481750):0.0001723169,Diplodiscus_trichospermus_B:0.0551601783):0.0004436598,Pterospermum_kingtungense_B:0.0657878512):0.0070707625,(((((Bombax_ceiba_C:0.0528425537,Gossypium_raimondii_C:0.0964883387):0.0036856337,Ochroma_pyramidale_C:0.0223474010):0.0138359399,Durio_zibethinus_C:0.0414736599):0.0046188302,(Ochroma_pyramidale_E:0.0222092222,(Bombax_ceiba_E:0.0492477307,Gossypium_raimondii_E:0.0870972052):0.0029849065):0.0165201500):0.0016012871,(((Bombax_ceiba_D:0.0487829422,Gossypium_raimondii_D:0.1006190103):0.0032210789,Ochroma_pyramidale_D:0.0214241498):0.0190287306,(Reevesia_pubescens_D2:0.0408160198,Reevesia_pubescens_D1:0.0428616915):0.0034851382):0.0012134538):0.0011764420):0.0021097223):0.0076313556,(Theobroma_cacao:0.0387647720,Microcos_paniculata:0.0670794376):0.0039394942):0.0734479742,Dipterocarpus_gracilis:0.1621969079):0.0128311571,Aquilaria_sinensis:0.2664431215):0.0374408886,Vitis_vinifera:0.2173776407,Carica_papaya:0.1970596549);
