# Supplementary material for: Reticulate allopolyploidy and subsequent dysploidy drive evolution and diversification in the cotton family
Source: Nat Commun. 2025 Aug 12;16:7480. doi: 10.1038/s41467-025-62644-7 (PMC12343791; doi:10.1038/s41467-025-62644-7)
Supplement: Supplementary file 4 — Source Data [file 41467_2025_62644_MOESM4_ESM.zip › Source_Data/fig.4c.Supplementray_Fig.29.subgenome_timetree/Supplemetnary Fig. 29 Divergence time estimation for subgenomes.tree]

#NEXUS
begin taxa;
	dimensions ntax=36;
	taxlabels
	Aquilaria_sinensis
	Bombax_ceiba_A
	Bombax_ceiba_B
	Bombax_ceiba_C
	Bombax_ceiba_D
	Bombax_ceiba_E
	Carica_papaya
	Craigia_yunnanensis_A1
	Craigia_yunnanensis_A2
	Craigia_yunnanensis_B1
	Craigia_yunnanensis_B2
	Diplodiscus_trichospermus_A
	Diplodiscus_trichospermus_B
	Dipterocarpus_gracilis
	Durio_zibethinus_A
	Durio_zibethinus_B
	Durio_zibethinus_C
	Firmiana_major_A
	Firmiana_major_B
	Gossypium_raimondii_A
	Gossypium_raimondii_B
	Gossypium_raimondii_C
	Gossypium_raimondii_D
	Gossypium_raimondii_E
	Microcos_paniculata
	Ochroma_pyramidale_A
	Ochroma_pyramidale_B
	Ochroma_pyramidale_C
	Ochroma_pyramidale_D
	Ochroma_pyramidale_E
	Pterospermum_kingtungense_A
	Pterospermum_kingtungense_B
	Reevesia_pubescens_D1
	Reevesia_pubescens_D2
	Theobroma_cacao
	Vitis_vinifera
;
end;

begin trees;
	tree _1 = [&R] ((Carica_papaya:117.3811,(Aquilaria_sinensis:106.4741,(Dipterocarpus_gracilis:98.4451,((Microcos_paniculata:77.9837,Theobroma_cacao:77.9837)[&95%={69.9358,85.4906},!rotate=true]:5.3296,(((((((Gossypium_raimondii_A:53.1247,Bombax_ceiba_A:53.1247)[&95%={44.9444,60.1585}]:6.9261,Ochroma_pyramidale_A:60.0509)[&95%={51.7716,67.2786}]:9.9491,(Craigia_yunnanensis_A2:67.9312,Craigia_yunnanensis_A1:67.9312)[&95%={58.3577,75.0844}]:2.0689)[&95%={60.2444,77.1386}]:0.5519,(Firmiana_major_A:66.9693,Durio_zibethinus_A:66.9693)[&95%={57.3855,74.2878}]:3.5826)[&95%={60.7367,77.7231}]:0.5736,Diplodiscus_trichospermus_A:71.1255)[&95%={61.2431,78.327}]:1.271,Pterospermum_kingtungense_A:72.3964)[&95%={62.4651,79.6933}]:6.3715,(((((((Gossypium_raimondii_B:49.7724,Bombax_ceiba_B:49.7724)[&95%={42.0591,56.9161}]:7.4305,Ochroma_pyramidale_B:57.2029)[&95%={49.6362,64.3201}]:10.0579,(Craigia_yunnanensis_B1:64.4436,Craigia_yunnanensis_B2:64.4436)[&95%={56.1552,71.7294}]:2.8173)[&95%={58.9932,74.4436}]:0.9016,(Firmiana_major_B:59.7382,Durio_zibethinus_B:59.7382)[&95%={51.4006,68.1211}]:8.4243)[&95%={59.8023,75.3741}]:0.3262,Diplodiscus_trichospermus_B:68.4886)[&95%={60.0917,75.7515}]:0.7131,Pterospermum_kingtungense_B:69.2017)[&95%={60.7453,76.521}]:8.1015,((((Gossypium_raimondii_D:54.8678,Bombax_ceiba_D:54.8678)[&95%={47.6375,61.9292}]:3.8876,Ochroma_pyramidale_D:58.7554)[&95%={51.5901,65.8075}]:15.6476,(Reevesia_pubescens_D1:67.4583,Reevesia_pubescens_D2:67.4583)[&95%={58.4435,74.9335}]:6.9446)[&95%={67.912,80.8575}]:1.4029,((((Gossypium_raimondii_C:55.3996,Bombax_ceiba_C:55.3996)[&95%={48.4711,61.8663}]:5.2983,Ochroma_pyramidale_C:60.6979)[&95%={53.8983,67.3294}]:10.6747,Durio_zibethinus_C:71.3726)[&95%={64.9565,77.8084}]:3.6315,(Ochroma_pyramidale_E:62.2589,(Gossypium_raimondii_E:57.3645,Bombax_ceiba_E:57.3645)[&95%={50.2531,64.8687}]:4.8944)[&95%={55.1205,69.6979},!rotate=true]:12.7452)[&95%={68.5034,81.4636}]:0.8017)[&95%={69.2567,82.3205}]:1.4974)[&95%={70.6016,83.9394}]:1.4647)[&95%={71.8958,85.499}]:4.5454)[&95%={76.0567,90.3353},!rotate=true]:15.1318)[&95%={89.8372,105.986},!rotate=true]:8.029)[&95%={97.1886,113.941},!rotate=true]:10.907)[&95%={107.229,124.221},!rotate=true]:4.5313,Vitis_vinifera:121.9124)[&95%={113.934,125.575}];
end;

begin figtree;
	set appearance.backgroundColorAttribute="Default";
	set appearance.backgroundColour=#ffffff;
	set appearance.branchColorAttribute="User selection";
	set appearance.branchColorGradient=false;
	set appearance.branchLineWidth=1.0;
	set appearance.branchMinLineWidth=0.0;
	set appearance.branchWidthAttribute="Fixed";
	set appearance.foregroundColour=#000000;
	set appearance.hilightingGradient=false;
	set appearance.selectionColour=#2d3680;
	set branchLabels.colorAttribute="User selection";
	set branchLabels.displayAttribute="Branch times";
	set branchLabels.fontName="Arial";
	set branchLabels.fontSize=8;
	set branchLabels.fontStyle=0;
	set branchLabels.isShown=false;
	set branchLabels.significantDigits=4;
	set layout.expansion=0;
	set layout.layoutType="RECTILINEAR";
	set layout.zoom=0;
	set legend.attribute=null;
	set legend.fontSize=10.0;
	set legend.isShown=false;
	set legend.significantDigits=4;
	set nodeBars.barWidth=4.0;
	set nodeBars.displayAttribute="95%";
	set nodeBars.isShown=false;
	set nodeLabels.colorAttribute="User selection";
	set nodeLabels.displayAttribute="Node ages";
	set nodeLabels.fontName="Arial";
	set nodeLabels.fontSize=11;
	set nodeLabels.fontStyle=0;
	set nodeLabels.isShown=true;
	set nodeLabels.significantDigits=2;
	set nodeShapeExternal.colourAttribute="User selection";
	set nodeShapeExternal.isShown=false;
	set nodeShapeExternal.minSize=10.0;
	set nodeShapeExternal.scaleType=Width;
	set nodeShapeExternal.shapeType=Circle;
	set nodeShapeExternal.size=4.0;
	set nodeShapeExternal.sizeAttribute="Fixed";
	set nodeShapeInternal.colourAttribute="User selection";
	set nodeShapeInternal.isShown=false;
	set nodeShapeInternal.minSize=10.0;
	set nodeShapeInternal.scaleType=Width;
	set nodeShapeInternal.shapeType=Circle;
	set nodeShapeInternal.size=4.0;
	set nodeShapeInternal.sizeAttribute="Fixed";
	set polarLayout.alignTipLabels=false;
	set polarLayout.angularRange=0;
	set polarLayout.rootAngle=0;
	set polarLayout.rootLength=100;
	set polarLayout.showRoot=true;
	set radialLayout.spread=0.0;
	set rectilinearLayout.alignTipLabels=false;
	set rectilinearLayout.curvature=0;
	set rectilinearLayout.rootLength=100;
	set scale.offsetAge=0.0;
	set scale.rootAge=1.0;
	set scale.scaleFactor=1.0;
	set scale.scaleRoot=false;
	set scaleAxis.automaticScale=true;
	set scaleAxis.fontSize=13.0;
	set scaleAxis.isShown=true;
	set scaleAxis.lineWidth=1.0;
	set scaleAxis.majorTicks=25.0;
	set scaleAxis.minorTicks=5.0;
	set scaleAxis.origin=0.0;
	set scaleAxis.reverseAxis=true;
	set scaleAxis.showGrid=true;
	set scaleBar.automaticScale=true;
	set scaleBar.fontSize=10.0;
	set scaleBar.isShown=false;
	set scaleBar.lineWidth=1.0;
	set scaleBar.scaleRange=20.0;
	set tipLabels.colorAttribute="User selection";
	set tipLabels.displayAttribute="Names";
	set tipLabels.fontName="Arial";
	set tipLabels.fontSize=18;
	set tipLabels.fontStyle=2;
	set tipLabels.isShown=true;
	set tipLabels.significantDigits=4;
	set trees.order=false;
	set trees.orderType="increasing";
	set trees.rooting=false;
	set trees.rootingType="User Selection";
	set trees.transform=false;
	set trees.transformType="cladogram";
end;
