# Supplementary material for: Reticulate allopolyploidy and subsequent dysploidy drive evolution and diversification in the cotton family
Source: Nat Commun. 2025 Aug 12;16:7480. doi: 10.1038/s41467-025-62644-7 (PMC12343791; doi:10.1038/s41467-025-62644-7)
Supplement: Supplementary file 4 — Source Data [file 41467_2025_62644_MOESM4_ESM.zip › Source_Data/fig.5a.5f.Supplementray_Fig.31.41.46.features.tsv]

Species	Relative ploidy (p)	Chromosome number (x)	Genome size (Mb)	LTR length (Mb)	TE length (Mb)	Number of syntenic genes	Chromosome dysploidy rate	Gene loss rate	Nucleotide substitution rate per million years	Plant height (m)	Subfamily	Species number of the subfamily	Genus number of the subfamily	Novel Subfamily	Species number of the subfamily	Genus number of the subfamily
Microcos paniculata	1	9	395.405	162.349	241.703	18,709	0.1818	0.0316	0.001278	12	Grewioideae	844	26	Grewioideae	844	26
Theobroma cacao	1	10	346.165	127.246	186.715	19,320	0.0909	0.0000	0.000785	25	Byttnerioideae	774	27	Byttnerioideae	774	27
Firmiana major	2	20	1417.596	1065.531	1180.909	25,472	0.0909	0.3408	0.001044	15	Sterculioideae	493	12	Sterculioideae	493	12
Diplodiscus trichospermus	2	20	545.541	142.048	299.937	25,994	0.0909	0.3273	0.001167	15	Brownlowioideae	94	9	Brownlowioideae	94	9
Pterospermum kingtungense	2	19	1225.042	637.814	757.735	26,360	0.1364	0.3178	0.001306	12	Dombeyoideae	415	20	Dombeyoideae	415	20
Craigia yunnanensis	4	41	1531.786	845.686	1073.258	46,568	0.0682	0.3974	0.000730	40	Tilioideae	56	3	Tilioideae	56	3
Reevesia pubescens	2	20	1454.030	752.084	951.945	28,797	0.0909	0.2547	0.000942	16	Helicteroideae	148	12	Helicteroideae	99	6
Durio zibethinus	3	30	715.230	177.744	415.325	30,514	0.0909	0.4735	0.000917	40	Helicteroideae	148	12	Durionoideae	49	6
Ochroma pyramidale	5	42	1794.081	1229.792	1390.519	34,562	0.2364	0.6422	0.000807	30	Bombacoideae	322	29	Bombacoideae	322	29
Bombax ceiba	5	48	762.389	353.541	488.206	31,697	0.1273	0.6719	0.001185	25	Bombacoideae	322	29	Bombacoideae	322	29
Gossypium raimondii	5	13	761.406	274.837	469.555	25,550	0.7636	0.7355	0.001743	7	Malvoideae	2342	114	Malvoideae	2342	114
