# Supplementary material for: Reticulate allopolyploidy and subsequent dysploidy drive evolution and diversification in the cotton family
Source: Nat Commun. 2025 Aug 12;16:7480. doi: 10.1038/s41467-025-62644-7 (PMC12343791; doi:10.1038/s41467-025-62644-7)
Supplement: Supplementary file 4 — Source Data [file 41467_2025_62644_MOESM4_ESM.zip › Source_Data/fig.5d.gene_retention.tsv]

freq	column
18709	Microcos_paniculata
19320	Theobroma_cacao
11955	Firmiana_major_A
13517	Firmiana_major_B
11951	Diplodiscus_trichospermus_A
14043	Diplodiscus_trichospermus_B
12224	Pterospermum_kingtungense_A
14136	Pterospermum_kingtungense_B
12373	Craigia_yunnanensis_A1
12740	Craigia_yunnanensis_B1
10318	Craigia_yunnanensis_A2
11137	Craigia_yunnanensis_B2
14939	Reevesia_pubescens_D1
13858	Reevesia_pubescens_D2
7767	Durio_zibethinus_A
9296	Durio_zibethinus_B
13451	Durio_zibethinus_C
3787	Ochroma_pyramidale_A
5167	Ochroma_pyramidale_B
7523	Ochroma_pyramidale_C
8337	Ochroma_pyramidale_D
9748	Ochroma_pyramidale_E
2875	Bombax_ceiba_A
4329	Bombax_ceiba_B
7043	Bombax_ceiba_C
7850	Bombax_ceiba_D
9600	Bombax_ceiba_E
2140	Gossypium_raimondii_A
3378	Gossypium_raimondii_B
5678	Gossypium_raimondii_C
6560	Gossypium_raimondii_D
7794	Gossypium_raimondii_E
