# Supplementary material for: Reticulate allopolyploidy and subsequent dysploidy drive evolution and diversification in the cotton family
Source: Nat Commun. 2025 Aug 12;16:7480. doi: 10.1038/s41467-025-62644-7 (PMC12343791; doi:10.1038/s41467-025-62644-7)
Supplement: Supplementary file 4 — Source Data [file 41467_2025_62644_MOESM4_ESM.zip › Source_Data/fig.5e.gene_copy.tsv]

Copy number	freq	Species
1	11666	Gossypium raimondii
2	4486	Gossypium raimondii
3	1280	Gossypium raimondii
4	243	Gossypium raimondii
5	20	Gossypium raimondii
1	10557	Bombax ceiba
2	5636	Bombax ceiba
3	2318	Bombax ceiba
4	621	Bombax ceiba
5	86	Bombax ceiba
1	8937	Ochroma pyramidale
2	5694	Ochroma pyramidale
3	2962	Ochroma pyramidale
4	1094	Ochroma pyramidale
5	195	Ochroma pyramidale
1	10209	Reevesia pubescens
2	9294	Reevesia pubescens
1	10617	Durio zibethinus
2	6239	Durio zibethinus
3	2473	Durio zibethinus
1	13276	Pterospermum kingtungense
2	6542	Pterospermum kingtungense
1	13024	Diplodiscus trichospermus
2	6485	Diplodiscus trichospermus
1	7226	Craigia yunnanensis
2	6379	Craigia yunnanensis
3	4604	Craigia yunnanensis
4	3193	Craigia yunnanensis
1	12318	Firmiana major
2	6577	Firmiana major
