# Supplementary material for: Reticulate allopolyploidy and subsequent dysploidy drive evolution and diversification in the cotton family
Source: Nat Commun. 2025 Aug 12;16:7480. doi: 10.1038/s41467-025-62644-7 (PMC12343791; doi:10.1038/s41467-025-62644-7)
Supplement: Supplementary file 4 — Source Data [file 41467_2025_62644_MOESM4_ESM.zip › Source_Data/Supplementray_Fig.17.chromosome_trees/tPMK.Pr1.trees.nwk.astral]

((Carica_papaya,(Aquilaria_sinensis,(Dipterocarpus_gracilis,((Theobroma_cacao,Microcos_paniculata)'[pp1=1.000000;pp2=0.000000;pp3=0.000000;f1=283.000000;f2=191.583333;f3=109.358333;q1=0.484637;q2=0.328086;q3=0.187276]':0.255813,(((((Craigia_yunnanensis_A2,Craigia_yunnanensis_A1)'[pp1=0.969533;pp2=0.012733;pp3=0.017734;f1=34.784946;f2=18.752688;f3=21.483871;q1=0.463666;q2=0.249964;q3=0.286369]':0.206226,((Gossypium_raimondii_A,Bombax_ceiba_A)'[pp1=0.993655;pp2=0.002471;pp3=0.003874;f1=25.333333;f2=9.181818;f3=12.424242;q1=0.539703;q2=0.195610;q3=0.264687]':0.346254,Ochroma_pyramidale_A)'[pp1=1.000000;pp2=0.000000;pp3=0.000000;f1=44.653226;f2=2.596774;f3=5.620968;q1=0.844570;q2=0.049115;q3=0.106315]':1.359996)'[pp1=0.528393;pp2=0.348378;pp3=0.123229;f1=28.764368;f2=27.097701;f3=20.890805;q1=0.374766;q2=0.353051;q3=0.272183]':0.056485,(Pterospermum_kingtungense_A,Diplodiscus_trichospermus_A)'[pp1=0.864303;pp2=0.066861;pp3=0.068836;f1=78.275862;f2=61.482759;f3=61.827586;q1=0.388300;q2=0.304995;q3=0.306705]':0.082919)'[pp1=0.522622;pp2=0.294557;pp3=0.182821;f1=56.053704;f2=52.418519;f3=48.388889;q1=0.357346;q2=0.334172;q3=0.308482]':0.033168,(Firmiana_major_A,Durio_zibethinus_A)'[pp1=0.999308;pp2=0.000323;pp3=0.000369;f1=68.587302;f2=36.867725;f3=38.746032;q1=0.475637;q2=0.255669;q3=0.268695]':0.233878)'[pp1=1.000000;pp2=0.000000;pp3=0.000000;f1=170.125283;f2=8.755102;f3=9.041950;q1=0.905296;q2=0.046589;q3=0.048115]':1.902171,(((((Durio_zibethinus_B,Firmiana_major_B)'[pp1=1.000000;pp2=0.000000;pp3=0.000000;f1=195.265625;f2=106.390625;f3=85.109375;q1=0.504868;q2=0.275078;q3=0.220054]':0.294840,(Craigia_yunnanensis_B2,Craigia_yunnanensis_B1)'[pp1=0.999981;pp2=0.000010;pp3=0.000008;f1=175.093750;f2=114.562500;f3=108.781250;q1=0.439451;q2=0.287529;q3=0.273020]':0.171413)'[pp1=0.534463;pp2=0.088080;pp3=0.377457;f1=142.908333;f2=119.966667;f3=140.016667;q1=0.354707;q2=0.297764;q3=0.347529]':0.031225,(Pterospermum_kingtungense_B,Diplodiscus_trichospermus_B)'[pp1=0.606943;pp2=0.050591;pp3=0.342466;f1=157.200000;f2=124.525000;f3=152.875000;q1=0.361712;q2=0.286528;q3=0.351760]':0.042200)'[pp1=0.982206;pp2=0.010780;pp3=0.007014;f1=88.253086;f2=64.697531;f3=58.537037;q1=0.417297;q2=0.305916;q3=0.276787]':0.131247,((Gossypium_raimondii_B,Bombax_ceiba_B)'[pp1=0.999966;pp2=0.000005;pp3=0.000029;f1=97.939394;f2=38.272727;f3=66.727273;q1=0.482604;q2=0.188592;q3=0.328804]':0.248919,Ochroma_pyramidale_B)'[pp1=1.000000;pp2=0.000000;pp3=0.000000;f1=177.962963;f2=5.922840;f3=7.709877;q1=0.928846;q2=0.030913;q3=0.040240]':2.171868)'[pp1=1.000000;pp2=0.000000;pp3=0.000000;f1=121.373765;f2=12.872840;f3=17.071296;q1=0.802111;q2=0.085071;q3=0.112817]':1.188321,((((Bombax_ceiba_D,Gossypium_raimondii_D)'[pp1=0.999885;pp2=0.000087;pp3=0.000028;f1=97.484848;f2=65.090909;f3=45.181818;q1=0.469224;q2=0.313302;q3=0.217474]':0.223724,Ochroma_pyramidale_D)'[pp1=1.000000;pp2=0.000000;pp3=0.000000;f1=228.016129;f2=6.911290;f3=4.185484;q1=0.953592;q2=0.028904;q3=0.017504]':2.582705,(Reevesia_pubescens_D2,Reevesia_pubescens_D1)'[pp1=0.999997;pp2=0.000003;pp3=0.000001;f1=130.559140;f2=87.107527;f3=57.279570;q1=0.474853;q2=0.316817;q3=0.208330]':0.235341)'[pp1=0.932908;pp2=0.016861;pp3=0.050231;f1=76.113095;f2=48.953373;f3=62.087302;q1=0.406687;q2=0.261568;q3=0.331745]':0.112932,(((Bombax_ceiba_E,Gossypium_raimondii_E)'[pp1=0.999958;pp2=0.000034;pp3=0.000008;f1=145.030303;f2=105.303030;f3=72.333333;q1=0.449474;q2=0.326352;q3=0.224174]':0.188897,Ochroma_pyramidale_E)'[pp1=1.000000;pp2=0.000000;pp3=0.000000;f1=212.581897;f2=6.370690;f3=7.745690;q1=0.937731;q2=0.028102;q3=0.034167]':2.306777,(Durio_zibethinus_C,(Ochroma_pyramidale_C,(Gossypium_raimondii_C,Bombax_ceiba_C)'[pp1=0.999987;pp2=0.000002;pp3=0.000011;f1=117.333333;f2=48.515152;f3=81.212121;q1=0.474917;q2=0.196369;q3=0.328713]':0.235095)'[pp1=1.000000;pp2=0.000000;pp3=0.000000;f1=247.406250;f2=10.625000;f3=6.015625;q1=0.936979;q2=0.040239;q3=0.022782]':2.304237)'[pp1=1.000000;pp2=0.000000;pp3=0.000000;f1=116.888889;f2=42.624521;f3=48.245211;q1=0.562619;q2=0.205164;q3=0.232218]':0.415342)'[pp1=0.998532;pp2=0.000502;pp3=0.000966;f1=78.979861;f2=42.224306;f3=51.917361;q1=0.456211;q2=0.243900;q3=0.299890]':0.198921)'[pp1=0.804296;pp2=0.113328;pp3=0.082376;f1=72.813757;f2=60.528042;f3=57.020529;q1=0.382501;q2=0.317962;q3=0.299537]':0.073381)'[pp1=1.000000;pp2=0.000000;pp3=0.000000;f1=114.729081;f2=40.870885;f3=45.701132;q1=0.569938;q2=0.203034;q3=0.227029]':0.431831)'[pp1=1.000000;pp2=0.000000;pp3=0.000000;f1=230.766534;f2=29.680556;f3=29.751984;q1=0.795201;q2=0.102277;q3=0.102523]':1.167014)'[pp1=1.000000;pp2=0.000000;pp3=0.000000;f1=517.277778;f2=8.444444;f3=9.483333;q1=0.966503;q2=0.015778;q3=0.017719]':2.938422)'[pp1=0.999461;pp2=0.000475;pp3=0.000065;f1=205.890625;f2=168.687500;f3=121.421875;q1=0.415102;q2=0.340096;q3=0.244802]':0.129426)'[pp1=1.000000;pp2=0.000000;pp3=0.000000;f1=345.000000;f2=59.151515;f3=64.878788;q1=0.735560;q2=0.126114;q3=0.138325]':0.918776),Vitis_vinifera);
