# Supplementary material for: Reticulate allopolyploidy and subsequent dysploidy drive evolution and diversification in the cotton family
Source: Nat Commun. 2025 Aug 12;16:7480. doi: 10.1038/s41467-025-62644-7 (PMC12343791; doi:10.1038/s41467-025-62644-7)
Supplement: Supplementary file 4 — Source Data [file 41467_2025_62644_MOESM4_ESM.zip › Source_Data/Supplementray_Fig.17.chromosome_trees/tPMK.Pr10.trees.nwk.astral]

((Carica_papaya,(Aquilaria_sinensis,(Dipterocarpus_gracilis,((Microcos_paniculata,Theobroma_cacao)'[pp1=0.991003;pp2=0.001603;pp3=0.007394;f1=82.266667;f2=42.991667;f3=63.591667;q1=0.435619;q2=0.227650;q3=0.336731]':0.162503,(((((Craigia_yunnanensis_A2,Craigia_yunnanensis_A1)'[pp1=0.976108;pp2=0.010738;pp3=0.013154;f1=43.875000;f2=25.625000;f3=27.562500;q1=0.452028;q2=0.264005;q3=0.283967]':0.187690,(Durio_zibethinus_A,Firmiana_major_A)'[pp1=0.998534;pp2=0.000913;pp3=0.000553;f1=42.265625;f2=22.718750;f3=17.562500;q1=0.512020;q2=0.275222;q3=0.212758]':0.299534)'[pp1=0.456934;pp2=0.237648;pp3=0.305419;f1=14.787356;f2=12.353448;f3=13.390805;q1=0.364835;q2=0.304786;q3=0.330379]':0.034670,((Gossypium_raimondii_A,Bombax_ceiba_A)'[pp1=0.802109;pp2=0.093331;pp3=0.104560;f1=16.121212;f2=9.727273;f3=10.272727;q1=0.446309;q2=0.269295;q3=0.284396]':0.164201,Ochroma_pyramidale_A)'[pp1=1.000000;pp2=0.000000;pp3=0.000000;f1=30.599138;f2=1.456897;f3=2.349138;q1=0.889376;q2=0.042345;q3=0.068279]':1.591521)'[pp1=0.504279;pp2=0.292497;pp3=0.203223;f1=15.368827;f2=13.541667;f3=11.983025;q1=0.375826;q2=0.331145;q3=0.293030]':0.051590,(Diplodiscus_trichospermus_A,Pterospermum_kingtungense_A)'[pp1=0.552304;pp2=0.220135;pp3=0.227561;f1=28.910053;f2=24.486772;f3=24.687831;q1=0.370240;q2=0.313593;q3=0.316168]':0.049545)'[pp1=1.000000;pp2=0.000000;pp3=0.000000;f1=66.685941;f2=4.159297;f3=2.214853;q1=0.912755;q2=0.056930;q3=0.030315]':1.901431,(((((Diplodiscus_trichospermus_B,Pterospermum_kingtungense_B)'[pp1=0.932641;pp2=0.040087;pp3=0.027272;f1=56.359375;f2=41.578125;f3=37.578125;q1=0.415888;q2=0.306814;q3=0.277297]':0.126996,(Craigia_yunnanensis_B2,Craigia_yunnanensis_B1)'[pp1=0.993369;pp2=0.002965;pp3=0.003666;f1=53.171875;f2=29.671875;f3=32.062500;q1=0.462741;q2=0.258227;q3=0.279032]':0.208407)'[pp1=0.593380;pp2=0.153474;pp3=0.253145;f1=40.412500;f2=32.387500;f3=36.058333;q1=0.371239;q2=0.297520;q3=0.331241]':0.053179,(Durio_zibethinus_B,Firmiana_major_B)'[pp1=0.946326;pp2=0.030847;pp3=0.022827;f1=40.466667;f2=27.216667;f3=24.583333;q1=0.438584;q2=0.294978;q3=0.266438]':0.163486)'[pp1=0.997607;pp2=0.001156;pp3=0.001237;f1=24.223765;f2=8.777778;f3=9.268519;q1=0.573071;q2=0.207659;q3=0.219269]':0.415123,((Bombax_ceiba_B,Gossypium_raimondii_B)'[pp1=0.992447;pp2=0.005511;pp3=0.002042;f1=21.424242;f2=11.454545;f3=5.181818;q1=0.562898;q2=0.300955;q3=0.136146]':0.389686,Ochroma_pyramidale_B)'[pp1=1.000000;pp2=0.000000;pp3=0.000000;f1=38.250000;f2=0.768519;f3=1.746914;q1=0.938295;q2=0.018852;q3=0.042853]':2.069441)'[pp1=0.999383;pp2=0.000252;pp3=0.000365;f1=19.849691;f2=4.076235;f3=6.516667;q1=0.652037;q2=0.133899;q3=0.214064]':0.592305,(((Gossypium_raimondii_E,Bombax_ceiba_E)'[pp1=0.999909;pp2=0.000021;pp3=0.000070;f1=65.090909;f2=22.787879;f3=39.636364;q1=0.510456;q2=0.178707;q3=0.310837]':0.300736,Ochroma_pyramidale_E)'[pp1=1.000000;pp2=0.000000;pp3=0.000000;f1=63.629630;f2=3.157407;f3=2.759259;q1=0.914925;q2=0.045400;q3=0.039675]':1.916870,(((((Gossypium_raimondii_C,Bombax_ceiba_C)'[pp1=0.999735;pp2=0.000110;pp3=0.000155;f1=32.727273;f2=10.303030;f3=13.393939;q1=0.580021;q2=0.182599;q3=0.237379]':0.438321,Ochroma_pyramidale_C)'[pp1=1.000000;pp2=0.000000;pp3=0.000000;f1=62.109375;f2=2.312500;f3=1.453125;q1=0.942837;q2=0.035104;q3=0.022059]':2.235931,Durio_zibethinus_C)'[pp1=0.718917;pp2=0.182245;pp3=0.098839;f1=27.566667;f2=22.400000;f3=18.572222;q1=0.402205;q2=0.326822;q3=0.270973]':0.099413,(Reevesia_pubescens_D2,Reevesia_pubescens_D1)'[pp1=0.998618;pp2=0.000358;pp3=0.001025;f1=45.383333;f2=16.433333;f3=27.425000;q1=0.508544;q2=0.184144;q3=0.307312]':0.293517)'[pp1=0.499512;pp2=0.082221;pp3=0.418267;f1=10.097222;f2=4.273148;f3=9.733025;q1=0.418913;q2=0.177284;q3=0.403803]':0.109076,(Ochroma_pyramidale_D,(Gossypium_raimondii_D,Bombax_ceiba_D)'[pp1=0.944449;pp2=0.028721;pp3=0.026830;f1=12.818182;f2=5.545455;f3=5.242424;q1=0.543004;q2=0.234917;q3=0.222080]':0.330456)'[pp1=1.000000;pp2=0.000000;pp3=0.000000;f1=21.277778;f2=0.901235;f3=1.228395;q1=0.909019;q2=0.038502;q3=0.052479]':1.648507)'[pp1=0.585853;pp2=0.236018;pp3=0.178128;f1=9.500000;f2=7.236111;f3=6.282407;q1=0.412711;q2=0.314360;q3=0.272928]':0.097935)'[pp1=0.948029;pp2=0.023476;pp3=0.028494;f1=24.376406;f2=12.775034;f3=14.043347;q1=0.476150;q2=0.249538;q3=0.274312]':0.223821)'[pp1=0.824806;pp2=0.065548;pp3=0.109647;f1=24.955418;f2=15.052641;f3=18.226509;q1=0.428533;q2=0.258483;q3=0.312984]':0.141503)'[pp1=1.000000;pp2=0.000000;pp3=0.000000;f1=81.469577;f2=8.385582;f3=6.813492;q1=0.842771;q2=0.086746;q3=0.070483]':1.391161)'[pp1=1.000000;pp2=0.000000;pp3=0.000000;f1=166.038889;f2=2.050000;f3=2.500000;q1=0.973328;q2=0.012017;q3=0.014655]':3.025838)'[pp1=0.975123;pp2=0.018573;pp3=0.006304;f1=64.000000;f2=48.312500;f3=35.875000;q1=0.431885;q2=0.326023;q3=0.242092]':0.154884)'[pp1=1.000000;pp2=0.000000;pp3=0.000000;f1=106.121212;f2=16.000000;f3=16.363636;q1=0.766302;q2=0.115536;q3=0.118162]':1.025024),Vitis_vinifera);
