# Supplementary material for: Reticulate allopolyploidy and subsequent dysploidy drive evolution and diversification in the cotton family
Source: Nat Commun. 2025 Aug 12;16:7480. doi: 10.1038/s41467-025-62644-7 (PMC12343791; doi:10.1038/s41467-025-62644-7)
Supplement: Supplementary file 4 — Source Data [file 41467_2025_62644_MOESM4_ESM.zip › Source_Data/Supplementray_Fig.17.chromosome_trees/tPMK.Pr11.trees.nwk.astral]

((Carica_papaya,(Aquilaria_sinensis,(Dipterocarpus_gracilis,((Microcos_paniculata,Theobroma_cacao)'[pp1=1.000000;pp2=0.000000;pp3=0.000000;f1=235.725000;f2=92.883333;f3=143.050000;q1=0.499779;q2=0.196929;q3=0.303292]':0.285129,(((((Bombax_ceiba_A,Gossypium_raimondii_A)'[pp1=0.997564;pp2=0.001501;pp3=0.000935;f1=36.212121;f2=18.939394;f3=14.575758;q1=0.519339;q2=0.271621;q3=0.209040]':0.311968,Ochroma_pyramidale_A)'[pp1=1.000000;pp2=0.000000;pp3=0.000000;f1=83.540323;f2=3.612903;f3=2.282258;q1=0.934085;q2=0.040397;q3=0.025518]':2.168352,(Diplodiscus_trichospermus_A,Pterospermum_kingtungense_A)'[pp1=0.852927;pp2=0.054964;pp3=0.092110;f1=48.752688;f2=33.666667;f3=38.344086;q1=0.403704;q2=0.278782;q3=0.317514]':0.106008)'[pp1=0.603100;pp2=0.208833;pp3=0.188067;f1=39.780864;f2=34.060185;f3=33.294753;q1=0.371313;q2=0.317916;q3=0.310771]':0.053209,((Durio_zibethinus_A,Firmiana_major_A)'[pp1=0.999995;pp2=0.000003;pp3=0.000002;f1=131.703125;f2=79.734375;f3=69.734375;q1=0.468408;q2=0.283579;q3=0.248013]':0.223296,(Craigia_yunnanensis_A1,Craigia_yunnanensis_A2)'[pp1=0.999956;pp2=0.000026;pp3=0.000018;f1=136.625000;f2=87.937500;f3=79.015625;q1=0.450049;q2=0.289670;q3=0.260281]':0.189778)'[pp1=0.542427;pp2=0.150361;pp3=0.307212;f1=68.118519;f2=57.614815;f3=64.351852;q1=0.358358;q2=0.303100;q3=0.338542]':0.035341)'[pp1=1.000000;pp2=0.000000;pp3=0.000000;f1=164.587302;f2=5.847619;f3=9.115476;q1=0.916664;q2=0.032568;q3=0.050768]':2.020265,(((((Gossypium_raimondii_D,Bombax_ceiba_D)'[pp1=1.000000;pp2=0.000000;pp3=0.000000;f1=133.454545;f2=37.393939;f3=76.757576;q1=0.538979;q2=0.151022;q3=0.309999]':0.364156,Ochroma_pyramidale_D)'[pp1=1.000000;pp2=0.000000;pp3=0.000000;f1=241.314516;f2=5.048387;f3=5.379032;q1=0.958579;q2=0.020054;q3=0.021367]':2.690888,(Reevesia_pubescens_D1,Reevesia_pubescens_D2)'[pp1=0.999988;pp2=0.000002;pp3=0.000009;f1=125.096774;f2=56.096774;f3=85.344086;q1=0.469340;q2=0.210465;q3=0.320195]':0.224868)'[pp1=0.483634;pp2=0.035086;pp3=0.481280;f1=58.733025;f2=36.782407;f3=58.712963;q1=0.380818;q2=0.238493;q3=0.380688]':0.069937,(((Bombax_ceiba_C,Gossypium_raimondii_C)'[pp1=0.999980;pp2=0.000015;pp3=0.000006;f1=81.242424;f2=48.090909;f3=32.424242;q1=0.502248;q2=0.297302;q3=0.200450]':0.286008,Ochroma_pyramidale_C)'[pp1=1.000000;pp2=0.000000;pp3=0.000000;f1=168.062500;f2=3.281250;f3=7.578125;q1=0.939307;q2=0.018339;q3=0.042354]':2.313939,Durio_zibethinus_C)'[pp1=1.000000;pp2=0.000000;pp3=0.000000;f1=104.437037;f2=22.730864;f3=19.854321;q1=0.710349;q2=0.154608;q3=0.135043]':0.817180)'[pp1=0.934756;pp2=0.015710;pp3=0.049534;f1=58.075833;f2=34.198611;f3=46.086389;q1=0.419742;q2=0.247170;q3=0.333088]':0.133640,(((Gossypium_raimondii_E,Bombax_ceiba_E)'[pp1=1.000000;pp2=0.000000;pp3=0.000000;f1=133.333333;f2=40.818182;f3=64.151515;q1=0.559512;q2=0.171287;q3=0.269201]':0.409112,Ochroma_pyramidale_E)'[pp1=1.000000;pp2=0.000000;pp3=0.000000;f1=166.321759;f2=4.666667;f3=5.261574;q1=0.943670;q2=0.026478;q3=0.029853]':2.380746,((Diplodiscus_trichospermus_B,Pterospermum_kingtungense_B)'[pp1=0.796164;pp2=0.138258;pp3=0.065578;f1=98.894180;f2=86.931217;f3=77.359788;q1=0.375759;q2=0.330304;q3=0.293937]':0.063478,(((Gossypium_raimondii_B,Bombax_ceiba_B)'[pp1=0.999978;pp2=0.000009;pp3=0.000013;f1=44.666667;f2=14.333333;f3=18.545455;q1=0.576006;q2=0.184838;q3=0.239156]':0.435423,Ochroma_pyramidale_B)'[pp1=1.000000;pp2=0.000000;pp3=0.000000;f1=71.870690;f2=3.637931;f3=5.215517;q1=0.890325;q2=0.045066;q3=0.064609]':1.710063,((Craigia_yunnanensis_B1,Craigia_yunnanensis_B2)'[pp1=0.999029;pp2=0.000316;pp3=0.000655;f1=117.406250;f2=69.437500;f3=83.078125;q1=0.434964;q2=0.257250;q3=0.307786]':0.162563,(Durio_zibethinus_B,Firmiana_major_B)'[pp1=0.999999;pp2=0.000000;pp3=0.000000;f1=132.187500;f2=78.015625;f3=62.890625;q1=0.484037;q2=0.285673;q3=0.230290]':0.252838)'[pp1=0.490257;pp2=0.195641;pp3=0.314103;f1=36.080460;f2=30.643678;f3=33.784483;q1=0.358979;q2=0.304886;q3=0.336135]':0.033726)'[pp1=0.636419;pp2=0.081921;pp3=0.281660;f1=40.893519;f2=28.183642;f3=37.385802;q1=0.384110;q2=0.264727;q3=0.351163]':0.073435)'[pp1=1.000000;pp2=0.000000;pp3=0.000000;f1=128.209325;f2=18.866071;f3=23.799603;q1=0.750311;q2=0.110409;q3=0.139281]':0.964740)'[pp1=0.999954;pp2=0.000029;pp3=0.000017;f1=70.864472;f2=38.496022;f3=30.595885;q1=0.506333;q2=0.275057;q3=0.218610]':0.293178)'[pp1=0.999857;pp2=0.000097;pp3=0.000046;f1=82.555384;f2=50.858711;f3=38.758402;q1=0.479492;q2=0.295394;q3=0.225114]':0.242180)'[pp1=1.000000;pp2=0.000000;pp3=0.000000;f1=206.884259;f2=31.232804;f3=26.139550;q1=0.782892;q2=0.118191;q3=0.098917]':1.108390)'[pp1=1.000000;pp2=0.000000;pp3=0.000000;f1=422.250000;f2=6.994444;f3=5.772222;q1=0.970652;q2=0.016079;q3=0.013269]':3.049965)'[pp1=0.999384;pp2=0.000466;pp3=0.000150;f1=163.750000;f2=124.875000;f3=99.500000;q1=0.421900;q2=0.321739;q3=0.256361]':0.140670)'[pp1=1.000000;pp2=0.000000;pp3=0.000000;f1=258.090909;f2=50.424242;f3=35.333333;q1=0.750595;q2=0.146647;q3=0.102758]':0.974522),Vitis_vinifera);
