# Supplementary material for: Reticulate allopolyploidy and subsequent dysploidy drive evolution and diversification in the cotton family
Source: Nat Commun. 2025 Aug 12;16:7480. doi: 10.1038/s41467-025-62644-7 (PMC12343791; doi:10.1038/s41467-025-62644-7)
Supplement: Supplementary file 4 — Source Data [file 41467_2025_62644_MOESM4_ESM.zip › Source_Data/Supplementray_Fig.17.chromosome_trees/tPMK.Pr2.trees.nwk.astral]

((Carica_papaya,(Aquilaria_sinensis,(Dipterocarpus_gracilis,((Microcos_paniculata,Theobroma_cacao)'[pp1=1.000000;pp2=0.000000;pp3=0.000000;f1=312.091667;f2=123.650000;f3=238.816667;q1=0.462661;q2=0.183305;q3=0.354034]':0.214387,(((((Bombax_ceiba_A,Gossypium_raimondii_A)'[pp1=0.999982;pp2=0.000009;pp3=0.000009;f1=51.969697;f2=21.030303;f3=20.454545;q1=0.556096;q2=0.225032;q3=0.218872]':0.393506,Ochroma_pyramidale_A)'[pp1=1.000000;pp2=0.000000;pp3=0.000000;f1=98.225806;f2=6.846774;f3=3.112903;q1=0.907939;q2=0.063287;q3=0.028774]':1.893360,(Pterospermum_kingtungense_A,Diplodiscus_trichospermus_A)'[pp1=0.441956;pp2=0.157241;pp3=0.400803;f1=53.483871;f2=45.451613;f3=52.903226;q1=0.352241;q2=0.299341;q3=0.348417]':0.025220)'[pp1=0.374617;pp2=0.345662;pp3=0.279720;f1=44.861111;f2=44.341049;f3=42.856481;q1=0.339706;q2=0.335768;q3=0.324526]':0.005746,((Craigia_yunnanensis_A1,Craigia_yunnanensis_A2)'[pp1=0.998666;pp2=0.000601;pp3=0.000733;f1=156.656250;f2=107.656250;f3=112.031250;q1=0.416258;q2=0.286058;q3=0.297683]':0.130944,(Firmiana_major_A,Durio_zibethinus_A)'[pp1=1.000000;pp2=0.000000;pp3=0.000000;f1=173.531250;f2=96.109375;f3=85.859375;q1=0.488133;q2=0.270350;q3=0.241517]':0.261554)'[pp1=0.625708;pp2=0.287958;pp3=0.086334;f1=88.064815;f2=83.012963;f3=69.596296;q1=0.365909;q2=0.344919;q3=0.289172]':0.047713)'[pp1=1.000000;pp2=0.000000;pp3=0.000000;f1=215.652778;f2=10.375794;f3=12.544444;q1=0.903928;q2=0.043491;q3=0.052581]':1.898668,((((Bombax_ceiba_D,Gossypium_raimondii_D)'[pp1=0.999999;pp2=0.000001;pp3=0.000000;f1=150.939394;f2=109.363636;f3=55.454545;q1=0.478023;q2=0.346353;q3=0.175624]':0.241780,Ochroma_pyramidale_D)'[pp1=1.000000;pp2=0.000000;pp3=0.000000;f1=312.564516;f2=10.943548;f3=11.193548;q1=0.933860;q2=0.032696;q3=0.033443]':2.269320,(Reevesia_pubescens_D1,Reevesia_pubescens_D2)'[pp1=0.996804;pp2=0.003077;pp3=0.000119;f1=151.709677;f2=130.419355;f3=75.193548;q1=0.424573;q2=0.364991;q3=0.210436]':0.145122)'[pp1=0.998532;pp2=0.000530;pp3=0.000939;f1=111.991667;f2=68.027778;f3=78.387500;q1=0.433393;q2=0.263258;q3=0.303349]':0.159679,(((((Gossypium_raimondii_C,Bombax_ceiba_C)'[pp1=1.000000;pp2=0.000000;pp3=0.000000;f1=109.242424;f2=37.575758;f3=52.515152;q1=0.548039;q2=0.188507;q3=0.263454]':0.382660,Ochroma_pyramidale_C)'[pp1=1.000000;pp2=0.000000;pp3=0.000000;f1=192.406250;f2=6.421875;f3=7.859375;q1=0.930904;q2=0.031070;q3=0.038025]':2.203943,Durio_zibethinus_C)'[pp1=1.000000;pp2=0.000000;pp3=0.000000;f1=108.992337;f2=25.931034;f3=21.394636;q1=0.697247;q2=0.165886;q3=0.136866]':0.774841,((Gossypium_raimondii_E,Bombax_ceiba_E)'[pp1=0.999993;pp2=0.000001;pp3=0.000006;f1=126.818182;f2=53.878788;f3=87.666667;q1=0.472561;q2=0.200768;q3=0.326671]':0.230936,Ochroma_pyramidale_E)'[pp1=1.000000;pp2=0.000000;pp3=0.000000;f1=167.198276;f2=3.573276;f3=4.327586;q1=0.954878;q2=0.020407;q3=0.024715]':2.579434)'[pp1=0.994803;pp2=0.001175;pp3=0.004022;f1=67.721759;f2=33.080093;f3=48.523611;q1=0.453518;q2=0.221530;q3=0.324952]':0.193283,(((Gossypium_raimondii_B,Bombax_ceiba_B)'[pp1=0.999990;pp2=0.000003;pp3=0.000006;f1=64.121212;f2=22.848485;f3=32.515152;q1=0.536647;q2=0.191225;q3=0.272128]':0.354235,Ochroma_pyramidale_B)'[pp1=1.000000;pp2=0.000000;pp3=0.000000;f1=114.796296;f2=6.046296;f3=7.762346;q1=0.892627;q2=0.047014;q3=0.060358]':1.763815,((Pterospermum_kingtungense_B,Diplodiscus_trichospermus_B)'[pp1=0.973462;pp2=0.006641;pp3=0.019897;f1=182.366667;f2=132.741667;f3=155.125000;q1=0.387822;q2=0.282289;q3=0.329889]':0.083923,((Craigia_yunnanensis_B2,Craigia_yunnanensis_B1)'[pp1=0.997515;pp2=0.001624;pp3=0.000861;f1=159.921875;f2=121.421875;f3=107.718750;q1=0.411044;q2=0.312088;q3=0.276867]':0.122151,(Durio_zibethinus_B,Firmiana_major_B)'[pp1=1.000000;pp2=0.000000;pp3=0.000000;f1=180.265625;f2=94.078125;f3=91.484375;q1=0.492760;q2=0.257165;q3=0.250075]':0.270662)'[pp1=0.846363;pp2=0.079700;pp3=0.073938;f1=153.641667;f2=131.516667;f3=130.258333;q1=0.369850;q2=0.316590;q3=0.313561]':0.054923)'[pp1=0.635914;pp2=0.084737;pp3=0.279349;f1=61.512346;f2=46.038580;f3=57.084877;q1=0.373627;q2=0.279639;q3=0.346734]':0.058749)'[pp1=1.000000;pp2=0.000000;pp3=0.000000;f1=85.855159;f2=6.981746;f3=7.084127;q1=0.859230;q2=0.069873;q3=0.070897]':1.496441)'[pp1=0.435238;pp2=0.402234;pp3=0.162528;f1=67.969524;f2=67.434921;f3=59.303069;q1=0.349085;q2=0.346340;q3=0.304575]':0.021175)'[pp1=1.000000;pp2=0.000000;pp3=0.000000;f1=133.628009;f2=72.469676;f3=49.974074;q1=0.521838;q2=0.283005;q3=0.195157]':0.328105)'[pp1=1.000000;pp2=0.000000;pp3=0.000000;f1=282.077381;f2=44.616402;f3=37.497354;q1=0.774531;q2=0.122508;q3=0.102961]':1.074746)'[pp1=1.000000;pp2=0.000000;pp3=0.000000;f1=565.144444;f2=12.827778;f3=12.533333;q1=0.957052;q2=0.021723;q3=0.021225]':2.705316)'[pp1=0.999869;pp2=0.000073;pp3=0.000058;f1=226.593750;f2=163.546875;f3=156.531250;q1=0.414497;q2=0.299168;q3=0.286335]':0.128527)'[pp1=1.000000;pp2=0.000000;pp3=0.000000;f1=423.272727;f2=59.969697;f3=59.333333;q1=0.780117;q2=0.110528;q3=0.109355]':1.102690),Vitis_vinifera);
