# Supplementary material for: Reticulate allopolyploidy and subsequent dysploidy drive evolution and diversification in the cotton family
Source: Nat Commun. 2025 Aug 12;16:7480. doi: 10.1038/s41467-025-62644-7 (PMC12343791; doi:10.1038/s41467-025-62644-7)
Supplement: Supplementary file 4 — Source Data [file 41467_2025_62644_MOESM4_ESM.zip › Source_Data/Supplementray_Fig.17.chromosome_trees/tPMK.Pr3.trees.nwk.astral]

((Carica_papaya,(Aquilaria_sinensis,(Dipterocarpus_gracilis,((Microcos_paniculata,Theobroma_cacao)'[pp1=1.000000;pp2=0.000000;pp3=0.000000;f1=299.158333;f2=116.566667;f3=203.541667;q1=0.483085;q2=0.188233;q3=0.328682]':0.252906,((((((Bombax_ceiba_A,Gossypium_raimondii_A)'[pp1=0.987425;pp2=0.007722;pp3=0.004853;f1=44.484848;f2=27.848485;f3=23.272727;q1=0.465293;q2=0.291284;q3=0.243423]':0.211604,Ochroma_pyramidale_A)'[pp1=1.000000;pp2=0.000000;pp3=0.000000;f1=110.943548;f2=2.895161;f3=4.588710;q1=0.936806;q2=0.024447;q3=0.038747]':2.239077,(Craigia_yunnanensis_A1,Craigia_yunnanensis_A2)'[pp1=0.994813;pp2=0.002762;pp3=0.002424;f1=65.677419;f2=40.784946;f3=39.107527;q1=0.451174;q2=0.280174;q3=0.268651]':0.188917)'[pp1=0.555103;pp2=0.235914;pp3=0.208983;f1=50.387931;f2=45.034483;f3=44.051724;q1=0.361271;q2=0.322888;q3=0.315842]':0.038791,(Durio_zibethinus_A,Firmiana_major_A)'[pp1=0.999985;pp2=0.000008;pp3=0.000006;f1=106.427586;f2=61.000000;f3=55.255172;q1=0.477934;q2=0.273932;q3=0.248134]':0.240411)'[pp1=0.831923;pp2=0.118715;pp3=0.049362;f1=92.483333;f2=80.329630;f3=69.285185;q1=0.382008;q2=0.331806;q3=0.286186]':0.073274,(Pterospermum_kingtungense_A,Diplodiscus_trichospermus_A)'[pp1=0.730631;pp2=0.091315;pp3=0.178054;f1=113.666667;f2=93.703704;f3=102.645503;q1=0.366648;q2=0.302255;q3=0.331098]':0.049404)'[pp1=1.000000;pp2=0.000000;pp3=0.000000;f1=251.497166;f2=15.575397;f3=11.642857;q1=0.902344;q2=0.055883;q3=0.041773]':1.888339,(((((Diplodiscus_trichospermus_B,Pterospermum_kingtungense_B)'[pp1=0.518041;pp2=0.304042;pp3=0.177917;f1=162.046875;f2=156.281250;f3=148.484375;q1=0.347135;q2=0.334784;q3=0.318081]':0.019784,(Craigia_yunnanensis_B1,Craigia_yunnanensis_B2)'[pp1=0.999945;pp2=0.000029;pp3=0.000026;f1=179.140625;f2=119.343750;f3=116.718750;q1=0.431453;q2=0.287435;q3=0.281112]':0.157384)'[pp1=0.750780;pp2=0.028853;pp3=0.220367;f1=147.254167;f2=108.654167;f3=139.225000;q1=0.372670;q2=0.274981;q3=0.352349]':0.059318,(Durio_zibethinus_B,Firmiana_major_B)'[pp1=1.000000;pp2=0.000000;pp3=0.000000;f1=176.683333;f2=85.766667;f3=89.616667;q1=0.501846;q2=0.243609;q3=0.254545]':0.288532)'[pp1=0.524233;pp2=0.308326;pp3=0.167441;f1=53.554012;f2=50.350309;f3=45.308642;q1=0.358910;q2=0.337439;q3=0.303651]':0.035400,((Bombax_ceiba_B,Gossypium_raimondii_B)'[pp1=0.998942;pp2=0.000895;pp3=0.000163;f1=61.636364;f2=42.666667;f3=22.181818;q1=0.487302;q2=0.337326;q3=0.175371]':0.255176,Ochroma_pyramidale_B)'[pp1=1.000000;pp2=0.000000;pp3=0.000000;f1=116.540123;f2=5.787037;f3=10.030864;q1=0.880492;q2=0.043723;q3=0.075786]':1.665128)'[pp1=1.000000;pp2=0.000000;pp3=0.000000;f1=96.568519;f2=8.061420;f3=8.264506;q1=0.855388;q2=0.071407;q3=0.073206]':1.477603,(((Durio_zibethinus_C,(Ochroma_pyramidale_C,(Gossypium_raimondii_C,Bombax_ceiba_C)'[pp1=0.999999;pp2=0.000000;pp3=0.000001;f1=106.272727;f2=46.696970;f3=59.636364;q1=0.499857;q2=0.219641;q3=0.280502]':0.282729)'[pp1=1.000000;pp2=0.000000;pp3=0.000000;f1=220.593750;f2=10.375000;f3=6.312500;q1=0.929672;q2=0.043724;q3=0.026603]':2.195128)'[pp1=1.000000;pp2=0.000000;pp3=0.000000;f1=108.363985;f2=34.019157;f3=27.942529;q1=0.636216;q2=0.199730;q3=0.164054]':0.595575,((Gossypium_raimondii_E,Bombax_ceiba_E)'[pp1=0.999999;pp2=0.000000;pp3=0.000001;f1=114.969697;f2=48.636364;f3=70.303030;q1=0.491514;q2=0.207928;q3=0.300557]':0.266747,Ochroma_pyramidale_E)'[pp1=1.000000;pp2=0.000000;pp3=0.000000;f1=164.469828;f2=4.806034;f3=4.099138;q1=0.948636;q2=0.027720;q3=0.023643]':2.462686)'[pp1=0.685412;pp2=0.280589;pp3=0.034000;f1=60.812500;f2=57.054861;f3=37.722222;q1=0.390852;q2=0.366701;q3=0.242447]':0.086140,((Reevesia_pubescens_D1,Reevesia_pubescens_D2)'[pp1=0.999996;pp2=0.000001;pp3=0.000003;f1=144.709677;f2=71.569892;f3=95.559140;q1=0.464053;q2=0.229509;q3=0.306438]':0.215491,((Bombax_ceiba_D,Gossypium_raimondii_D)'[pp1=0.999997;pp2=0.000003;pp3=0.000001;f1=140.242424;f2=96.575758;f3=62.000000;q1=0.469324;q2=0.323192;q3=0.207484]':0.225192,Ochroma_pyramidale_D)'[pp1=1.000000;pp2=0.000000;pp3=0.000000;f1=269.661290;f2=6.250000;f3=6.306452;q1=0.955508;q2=0.022146;q3=0.022346]':2.633888)'[pp1=0.945177;pp2=0.042948;pp3=0.011875;f1=81.196429;f2=66.759921;f3=50.677579;q1=0.408774;q2=0.336095;q3=0.255131]':0.116635)'[pp1=0.964413;pp2=0.013825;pp3=0.021762;f1=77.231746;f2=51.885714;f3=57.705185;q1=0.413396;q2=0.277727;q3=0.308877]':0.124195)'[pp1=1.000000;pp2=0.000000;pp3=0.000000;f1=113.990398;f2=48.160322;f3=57.914266;q1=0.517985;q2=0.218846;q3=0.263169]':0.319466)'[pp1=1.000000;pp2=0.000000;pp3=0.000000;f1=268.852513;f2=37.587302;f3=35.375000;q1=0.786544;q2=0.109964;q3=0.103492]':1.128170)'[pp1=1.000000;pp2=0.000000;pp3=0.000000;f1=544.688889;f2=7.294444;f3=6.766667;q1=0.974835;q2=0.013055;q3=0.012110]':3.209909)'[pp1=0.999801;pp2=0.000189;pp3=0.000011;f1=203.406250;f2=169.078125;f3=105.500000;q1=0.425550;q2=0.353731;q3=0.220719]':0.147332)'[pp1=1.000000;pp2=0.000000;pp3=0.000000;f1=327.939394;f2=63.181818;f3=51.515152;q1=0.740878;q2=0.142740;q3=0.116383]':0.938566),Vitis_vinifera);
