# Supplementary material for: Reticulate allopolyploidy and subsequent dysploidy drive evolution and diversification in the cotton family
Source: Nat Commun. 2025 Aug 12;16:7480. doi: 10.1038/s41467-025-62644-7 (PMC12343791; doi:10.1038/s41467-025-62644-7)
Supplement: Supplementary file 4 — Source Data [file 41467_2025_62644_MOESM4_ESM.zip › Source_Data/Supplementray_Fig.17.chromosome_trees/tPMK.Pr4.trees.nwk.astral]

((Carica_papaya,(Aquilaria_sinensis,(Dipterocarpus_gracilis,((Microcos_paniculata,Theobroma_cacao)'[pp1=0.999999;pp2=0.000000;pp3=0.000001;f1=150.675000;f2=69.816667;f3=100.500000;q1=0.469405;q2=0.217503;q3=0.313092]':0.225547,((((((Bombax_ceiba_A,Gossypium_raimondii_A)'[pp1=0.810244;pp2=0.137686;pp3=0.052069;f1=10.363636;f2=7.030303;f3=3.454545;q1=0.497093;q2=0.337209;q3=0.165698]':0.237638,Ochroma_pyramidale_A)'[pp1=1.000000;pp2=0.000000;pp3=0.000000;f1=26.814516;f2=0.959677;f3=1.766129;q1=0.907726;q2=0.032487;q3=0.059787]':1.698299,(Craigia_yunnanensis_A2,Craigia_yunnanensis_A1)'[pp1=0.726375;pp2=0.102170;pp3=0.171455;f1=16.763441;f2=10.086022;f3=12.559140;q1=0.425375;q2=0.255935;q3=0.318690]':0.130419)'[pp1=0.444045;pp2=0.310483;pp3=0.245472;f1=12.747126;f2=11.583333;f3=10.686782;q1=0.364024;q2=0.330789;q3=0.305186]':0.031363,(Firmiana_major_A,Durio_zibethinus_A)'[pp1=0.994536;pp2=0.002066;pp3=0.003398;f1=38.517241;f2=17.282759;f3=21.924138;q1=0.495563;q2=0.222360;q3=0.282076]':0.266446)'[pp1=0.773302;pp2=0.122427;pp3=0.104271;f1=34.301852;f2=26.166667;f3=25.007407;q1=0.401304;q2=0.306129;q3=0.292567]':0.099815,(Diplodiscus_trichospermus_A,Pterospermum_kingtungense_A)'[pp1=0.679425;pp2=0.202374;pp3=0.118201;f1=46.238095;f2=39.984127;f3=35.603175;q1=0.379544;q2=0.328208;q3=0.292248]':0.066867)'[pp1=1.000000;pp2=0.000000;pp3=0.000000;f1=103.695011;f2=7.731859;f3=4.880385;q1=0.891561;q2=0.066478;q3=0.041961]':1.748362,(((((Bombax_ceiba_D,Gossypium_raimondii_D)'[pp1=0.999670;pp2=0.000262;pp3=0.000068;f1=65.484848;f2=42.393939;f3=24.606061;q1=0.494282;q2=0.319991;q3=0.185727]':0.269015,Ochroma_pyramidale_D)'[pp1=1.000000;pp2=0.000000;pp3=0.000000;f1=133.282258;f2=3.766129;f3=2.475806;q1=0.955263;q2=0.026993;q3=0.017745]':2.560026,(Reevesia_pubescens_D1,Reevesia_pubescens_D2)'[pp1=0.980121;pp2=0.014864;pp3=0.005015;f1=64.322581;f2=48.043011;f3=35.376344;q1=0.435371;q2=0.325182;q3=0.239447]':0.160951)'[pp1=0.930019;pp2=0.027713;pp3=0.042268;f1=42.541667;f2=26.401235;f3=30.135802;q1=0.429372;q2=0.266467;q3=0.304160]':0.148063,(Durio_zibethinus_C,((Gossypium_raimondii_C,Bombax_ceiba_C)'[pp1=1.000000;pp2=0.000000;pp3=0.000000;f1=85.848485;f2=24.151515;f3=37.666667;q1=0.581367;q2=0.163554;q3=0.255079]':0.455997,Ochroma_pyramidale_C)'[pp1=1.000000;pp2=0.000000;pp3=0.000000;f1=138.843750;f2=4.187500;f3=6.281250;q1=0.929887;q2=0.028045;q3=0.042068]':2.167625)'[pp1=0.999999;pp2=0.000000;pp3=0.000001;f1=63.812346;f2=23.348148;f3=26.437037;q1=0.561741;q2=0.205534;q3=0.232725]':0.408356)'[pp1=0.910889;pp2=0.033170;pp3=0.055941;f1=39.817500;f2=24.524722;f3=28.907500;q1=0.426999;q2=0.263000;q3=0.310001]':0.143526,(((Bombax_ceiba_E,Gossypium_raimondii_E)'[pp1=0.998193;pp2=0.001316;pp3=0.000490;f1=72.939394;f2=49.454545;f3=35.848485;q1=0.460935;q2=0.312524;q3=0.226542]':0.207098,Ochroma_pyramidale_E)'[pp1=1.000000;pp2=0.000000;pp3=0.000000;f1=114.120370;f2=2.305556;f3=3.409722;q1=0.952307;q2=0.019239;q3=0.028453]':2.484581,(((Gossypium_raimondii_B,Bombax_ceiba_B)'[pp1=0.999826;pp2=0.000060;pp3=0.000114;f1=27.333333;f2=5.636364;f3=10.909091;q1=0.622928;q2=0.128453;q3=0.248619]':0.533705,Ochroma_pyramidale_B)'[pp1=1.000000;pp2=0.000000;pp3=0.000000;f1=47.401235;f2=1.203704;f3=2.101852;q1=0.934810;q2=0.023739;q3=0.041451]':2.080218,(((Pterospermum_kingtungense_B,Diplodiscus_trichospermus_B)'[pp1=0.994686;pp2=0.003464;pp3=0.001850;f1=108.265625;f2=79.343750;f3=68.765625;q1=0.422294;q2=0.309483;q3=0.268223]':0.140389,(Craigia_yunnanensis_B1,Craigia_yunnanensis_B2)'[pp1=0.988468;pp2=0.004466;pp3=0.007066;f1=91.843750;f2=59.703125;f3=66.562500;q1=0.421090;q2=0.273730;q3=0.305179]':0.137829)'[pp1=0.542801;pp2=0.143249;pp3=0.313950;f1=75.329167;f2=63.766667;f3=71.562500;q1=0.357589;q2=0.302702;q3=0.339709]':0.034436,(Firmiana_major_B,Durio_zibethinus_B)'[pp1=0.999681;pp2=0.000140;pp3=0.000179;f1=86.566667;f2=47.625000;f3=51.675000;q1=0.465746;q2=0.256232;q3=0.278022]':0.216765)'[pp1=0.999615;pp2=0.000170;pp3=0.000216;f1=36.256173;f2=13.282407;f3=15.617284;q1=0.556453;q2=0.203856;q3=0.239691]':0.388700)'[pp1=0.948111;pp2=0.022481;pp3=0.029408;f1=21.910494;f2=10.758488;f3=12.408951;q1=0.486058;q2=0.238664;q3=0.275278]':0.239863)'[pp1=0.941686;pp2=0.039282;pp3=0.019032;f1=41.076818;f2=29.533333;f3=23.226337;q1=0.437749;q2=0.314732;q3=0.247519]':0.162166)'[pp1=0.984657;pp2=0.009482;pp3=0.005862;f1=46.861283;f2=30.216564;f3=25.375171;q1=0.457393;q2=0.294931;q3=0.247676]':0.197790)'[pp1=1.000000;pp2=0.000000;pp3=0.000000;f1=123.333333;f2=19.203042;f3=17.015873;q1=0.772997;q2=0.120356;q3=0.106648]':1.056337)'[pp1=1.000000;pp2=0.000000;pp3=0.000000;f1=283.588889;f2=6.588889;f3=5.505556;q1=0.959097;q2=0.022284;q3=0.018620]':2.715012)'[pp1=0.943488;pp2=0.051040;pp3=0.005472;f1=113.609375;f2=100.187500;f3=68.390625;q1=0.402602;q2=0.355039;q3=0.242359]':0.107330)'[pp1=1.000000;pp2=0.000000;pp3=0.000000;f1=223.787879;f2=27.878788;f3=31.121212;q1=0.791363;q2=0.098586;q3=0.110051]':1.148417),Vitis_vinifera);
