# Supplementary material for: Reticulate allopolyploidy and subsequent dysploidy drive evolution and diversification in the cotton family
Source: Nat Commun. 2025 Aug 12;16:7480. doi: 10.1038/s41467-025-62644-7 (PMC12343791; doi:10.1038/s41467-025-62644-7)
Supplement: Supplementary file 4 — Source Data [file 41467_2025_62644_MOESM4_ESM.zip › Source_Data/Supplementray_Fig.17.chromosome_trees/tPMK.Pr5.trees.nwk.astral]

((Carica_papaya,(Aquilaria_sinensis,(Dipterocarpus_gracilis,((Theobroma_cacao,Microcos_paniculata)'[pp1=0.999998;pp2=0.000001;pp3=0.000000;f1=237.333333;f2=178.891667;f3=126.716667;q1=0.437125;q2=0.329486;q3=0.233389]':0.167806,((((((Gossypium_raimondii_A,Bombax_ceiba_A)'[pp1=0.999963;pp2=0.000013;pp3=0.000024;f1=35.939394;f2=8.575758;f3=14.909091;q1=0.604793;q2=0.144314;q3=0.250892]':0.497871,Ochroma_pyramidale_A)'[pp1=1.000000;pp2=0.000000;pp3=0.000000;f1=61.274194;f2=3.475806;f3=4.169355;q1=0.889071;q2=0.050433;q3=0.060496]':1.684878,(Craigia_yunnanensis_A1,Craigia_yunnanensis_A2)'[pp1=0.874294;pp2=0.046786;pp3=0.078920;f1=39.000000;f2=25.032258;f3=29.268817;q1=0.418002;q2=0.268295;q3=0.313703]':0.128235)'[pp1=0.433132;pp2=0.241802;pp3=0.325067;f1=29.301724;f2=26.158046;f3=27.879310;q1=0.351596;q2=0.313875;q3=0.334529]':0.021368,(Firmiana_major_A,Durio_zibethinus_A)'[pp1=0.999460;pp2=0.000151;pp3=0.000389;f1=73.572414;f2=33.827586;f3=47.448276;q1=0.475126;q2=0.218456;q3=0.306418]':0.233340)'[pp1=0.499588;pp2=0.277190;pp3=0.223222;f1=63.127778;f2=58.922222;f3=56.998148;q1=0.352574;q2=0.329086;q3=0.318340]':0.026266,(Pterospermum_kingtungense_A,Diplodiscus_trichospermus_A)'[pp1=0.638040;pp2=0.089549;pp3=0.272411;f1=91.835979;f2=73.359788;f3=86.100529;q1=0.365449;q2=0.291925;q3=0.342626]':0.047092)'[pp1=1.000000;pp2=0.000000;pp3=0.000000;f1=205.164399;f2=14.673469;f3=10.465420;q1=0.890844;q2=0.063714;q3=0.045442]':1.774840,(((((Craigia_yunnanensis_B1,Craigia_yunnanensis_B2)'[pp1=0.999783;pp2=0.000089;pp3=0.000128;f1=145.687500;f2=90.906250;f3=99.031250;q1=0.434078;q2=0.270857;q3=0.295065]':0.161558,(Firmiana_major_B,Durio_zibethinus_B)'[pp1=0.999999;pp2=0.000000;pp3=0.000000;f1=156.171875;f2=91.828125;f3=86.828125;q1=0.466424;q2=0.274255;q3=0.259321]':0.220089)'[pp1=0.450531;pp2=0.405646;pp3=0.143823;f1=129.979167;f2=129.025000;f3=115.954167;q1=0.346650;q2=0.344105;q3=0.309245]':0.018766,(Diplodiscus_trichospermus_B,Pterospermum_kingtungense_B)'[pp1=0.952630;pp2=0.036035;pp3=0.011335;f1=164.616667;f2=142.000000;f3=120.450000;q1=0.385459;q2=0.332501;q3=0.282040]':0.079950)'[pp1=0.857296;pp2=0.087699;pp3=0.055005;f1=57.384259;f2=45.682099;f3=41.047840;q1=0.398186;q2=0.316985;q3=0.284829]':0.097793,((Bombax_ceiba_B,Gossypium_raimondii_B)'[pp1=0.802466;pp2=0.175061;pp3=0.022474;f1=29.969697;f2=25.878788;f3=12.666667;q1=0.437417;q2=0.377709;q3=0.184874]':0.158629,Ochroma_pyramidale_B)'[pp1=1.000000;pp2=0.000000;pp3=0.000000;f1=96.919753;f2=3.570988;f3=5.512346;q1=0.914311;q2=0.033688;q3=0.052002]':1.956509)'[pp1=1.000000;pp2=0.000000;pp3=0.000000;f1=88.562654;f2=6.445062;f3=7.103086;q1=0.867319;q2=0.063118;q3=0.069563]':1.552875,(((Durio_zibethinus_C,(Ochroma_pyramidale_C,(Gossypium_raimondii_C,Bombax_ceiba_C)'[pp1=0.999967;pp2=0.000004;pp3=0.000029;f1=83.303030;f2=26.212121;f3=56.757576;q1=0.501002;q2=0.157645;q3=0.341352]':0.283704)'[pp1=1.000000;pp2=0.000000;pp3=0.000000;f1=166.187500;f2=11.671875;f3=6.531250;q1=0.901280;q2=0.063300;q3=0.035421]':1.861927)'[pp1=1.000000;pp2=0.000000;pp3=0.000000;f1=94.467433;f2=19.892720;f3=28.881226;q1=0.659498;q2=0.138876;q3=0.201626]':0.658531,((Gossypium_raimondii_E,Bombax_ceiba_E)'[pp1=1.000000;pp2=0.000000;pp3=0.000000;f1=131.636364;f2=45.878788;f3=88.484848;q1=0.494874;q2=0.172477;q3=0.332650]':0.273819,Ochroma_pyramidale_E)'[pp1=1.000000;pp2=0.000000;pp3=0.000000;f1=154.594828;f2=3.969828;f3=5.767241;q1=0.940748;q2=0.024157;q3=0.035095]':2.328788)'[pp1=0.687489;pp2=0.278510;pp3=0.034001;f1=53.617361;f2=50.059722;f3=32.045139;q1=0.395052;q2=0.368840;q3=0.236108]':0.092383,(((Bombax_ceiba_D,Gossypium_raimondii_D)'[pp1=1.000000;pp2=0.000000;pp3=0.000000;f1=121.000000;f2=74.181818;f3=37.303030;q1=0.520464;q2=0.319082;q3=0.160454]':0.324834,Ochroma_pyramidale_D)'[pp1=1.000000;pp2=0.000000;pp3=0.000000;f1=235.153226;f2=5.032258;f3=3.387097;q1=0.965434;q2=0.020660;q3=0.013906]':2.851280,(Reevesia_pubescens_D2,Reevesia_pubescens_D1)'[pp1=0.999938;pp2=0.000039;pp3=0.000022;f1=124.182796;f2=80.655914;f3=68.451613;q1=0.454399;q2=0.295129;q3=0.250472]':0.197370)'[pp1=0.942037;pp2=0.017391;pp3=0.040572;f1=69.519841;f2=44.771825;f3=54.636905;q1=0.411534;q2=0.265034;q3=0.323432]':0.120664)'[pp1=0.955791;pp2=0.020655;pp3=0.023554;f1=68.023069;f2=47.191111;f3=48.748571;q1=0.414869;q2=0.287816;q3=0.297315]':0.126166)'[pp1=0.999507;pp2=0.000171;pp3=0.000322;f1=88.201989;f2=46.538923;f3=56.826646;q1=0.460422;q2=0.242937;q3=0.296640]':0.207082)'[pp1=1.000000;pp2=0.000000;pp3=0.000000;f1=231.289683;f2=34.150794;f3=30.331349;q1=0.781987;q2=0.115463;q3=0.102550]':1.105721)'[pp1=1.000000;pp2=0.000000;pp3=0.000000;f1=485.650000;f2=8.516667;f3=8.422222;q1=0.966297;q2=0.016946;q3=0.016758]':2.929324)'[pp1=0.999882;pp2=0.000069;pp3=0.000049;f1=190.750000;f2=134.375000;f3=125.265625;q1=0.423521;q2=0.298352;q3=0.278127]':0.143725)'[pp1=1.000000;pp2=0.000000;pp3=0.000000;f1=342.060606;f2=50.727273;f3=50.515152;q1=0.771618;q2=0.114430;q3=0.113952]':1.063695),Vitis_vinifera);
