# Supplementary material for: Reticulate allopolyploidy and subsequent dysploidy drive evolution and diversification in the cotton family
Source: Nat Commun. 2025 Aug 12;16:7480. doi: 10.1038/s41467-025-62644-7 (PMC12343791; doi:10.1038/s41467-025-62644-7)
Supplement: Supplementary file 4 — Source Data [file 41467_2025_62644_MOESM4_ESM.zip › Source_Data/Supplementray_Fig.17.chromosome_trees/tPMK.Pr6.trees.nwk.astral]

((Carica_papaya,(Aquilaria_sinensis,(Dipterocarpus_gracilis,((Theobroma_cacao,Microcos_paniculata)'[pp1=1.000000;pp2=0.000000;pp3=0.000000;f1=200.441667;f2=134.841667;f3=73.508333;q1=0.490327;q2=0.329854;q3=0.179819]':0.266176,(((((Durio_zibethinus_A,Firmiana_major_A)'[pp1=0.999967;pp2=0.000015;pp3=0.000018;f1=97.687500;f2=51.593750;f3=55.078125;q1=0.478018;q2=0.252466;q3=0.269516]':0.240208,(Craigia_yunnanensis_A1,Craigia_yunnanensis_A2)'[pp1=0.999329;pp2=0.000328;pp3=0.000343;f1=100.937500;f2=62.078125;f3=62.890625;q1=0.446811;q2=0.274796;q3=0.278393]':0.183038)'[pp1=0.653907;pp2=0.100929;pp3=0.245164;f1=22.390805;f2=14.284483;f3=19.120690;q1=0.401298;q2=0.256013;q3=0.342689]':0.095793,((Bombax_ceiba_A,Gossypium_raimondii_A)'[pp1=0.989883;pp2=0.005763;pp3=0.004354;f1=17.787879;f2=7.393939;f3=5.787879;q1=0.574364;q2=0.238748;q3=0.186888]':0.407363,Ochroma_pyramidale_A)'[pp1=1.000000;pp2=0.000000;pp3=0.000000;f1=35.056034;f2=2.318966;f3=3.327586;q1=0.861273;q2=0.056973;q3=0.081754]':1.431000)'[pp1=0.462367;pp2=0.252043;pp3=0.285589;f1=22.259259;f2=19.527778;f3=20.166667;q1=0.359289;q2=0.315200;q3=0.325512]':0.030843,(Diplodiscus_trichospermus_A,Pterospermum_kingtungense_A)'[pp1=0.495679;pp2=0.424907;pp3=0.079414;f1=70.835979;f2=69.968254;f3=54.169312;q1=0.363311;q2=0.358860;q3=0.277829]':0.043101)'[pp1=1.000000;pp2=0.000000;pp3=0.000000;f1=152.251134;f2=11.352041;f3=8.605442;q1=0.884109;q2=0.065920;q3=0.049971]':1.706536,((((((Bombax_ceiba_B,Gossypium_raimondii_B)'[pp1=0.999989;pp2=0.000007;pp3=0.000004;f1=43.545455;f2=19.000000;f3=11.000000;q1=0.592089;q2=0.258344;q3=0.149567]':0.471957,Ochroma_pyramidale_B)'[pp1=1.000000;pp2=0.000000;pp3=0.000000;f1=75.661290;f2=1.983871;f3=5.588710;q1=0.909020;q2=0.023835;q3=0.067145]':1.879563,(Craigia_yunnanensis_B1,Craigia_yunnanensis_B2)'[pp1=0.976421;pp2=0.012778;pp3=0.010801;f1=42.139785;f2=26.010753;f3=24.440860;q1=0.455116;q2=0.280920;q3=0.263965]':0.192832)'[pp1=0.597397;pp2=0.261531;pp3=0.141072;f1=35.307471;f2=31.468391;f3=27.247126;q1=0.375520;q2=0.334688;q3=0.289792]':0.059062,(Firmiana_major_B,Durio_zibethinus_B)'[pp1=0.999753;pp2=0.000125;pp3=0.000122;f1=73.372414;f2=39.565517;f3=39.144828;q1=0.482451;q2=0.260158;q3=0.257392]':0.247114)'[pp1=0.367113;pp2=0.351678;pp3=0.281209;f1=56.603704;f2=56.290741;f3=54.535185;q1=0.338075;q2=0.336205;q3=0.325720]':0.004109,(Diplodiscus_trichospermus_B,Pterospermum_kingtungense_B)'[pp1=0.873905;pp2=0.074922;pp3=0.051173;f1=84.354497;f2=68.867725;f3=64.148148;q1=0.388068;q2=0.316822;q3=0.295110]':0.082769)'[pp1=1.000000;pp2=0.000000;pp3=0.000000;f1=137.128175;f2=11.021825;f3=9.384921;q1=0.870462;q2=0.069964;q3=0.059574]':1.596804,((((Bombax_ceiba_D,Gossypium_raimondii_D)'[pp1=1.000000;pp2=0.000000;pp3=0.000000;f1=110.848485;f2=57.393939;f3=48.666667;q1=0.511037;q2=0.264599;q3=0.224364]':0.305218,Ochroma_pyramidale_D)'[pp1=1.000000;pp2=0.000000;pp3=0.000000;f1=202.919355;f2=4.693548;f3=4.500000;q1=0.956657;q2=0.022128;q3=0.021215]':2.634602,(Reevesia_pubescens_D1,Reevesia_pubescens_D2)'[pp1=0.999996;pp2=0.000001;pp3=0.000003;f1=108.107527;f2=46.010753;f3=66.870968;q1=0.489198;q2=0.208204;q3=0.302598]':0.262003)'[pp1=0.797077;pp2=0.031262;pp3=0.171661;f1=56.969246;f2=34.754960;f3=50.611111;q1=0.400247;q2=0.244177;q3=0.355577]':0.101127,(((Bombax_ceiba_E,Gossypium_raimondii_E)'[pp1=0.984552;pp2=0.012585;pp3=0.002864;f1=92.848485;f2=74.121212;f3=53.151515;q1=0.421806;q2=0.336729;q3=0.241465]':0.139087,Ochroma_pyramidale_E)'[pp1=1.000000;pp2=0.000000;pp3=0.000000;f1=126.211207;f2=3.599138;f3=5.258621;q1=0.934420;q2=0.026647;q3=0.038933]':2.219438,(Durio_zibethinus_C,(Ochroma_pyramidale_C,(Bombax_ceiba_C,Gossypium_raimondii_C)'[pp1=0.999870;pp2=0.000086;pp3=0.000044;f1=69.333333;f2=40.121212;f3=30.121212;q1=0.496743;q2=0.287451;q3=0.215805]':0.274193)'[pp1=1.000000;pp2=0.000000;pp3=0.000000;f1=145.515625;f2=4.953125;f3=4.328125;q1=0.940042;q2=0.031998;q3=0.027960]':2.312766)'[pp1=1.000000;pp2=0.000000;pp3=0.000000;f1=81.306513;f2=21.103448;f3=20.639847;q1=0.660761;q2=0.171503;q3=0.167736]':0.660006)'[pp1=0.625541;pp2=0.072297;pp3=0.302162;f1=44.445833;f2=30.230556;f3=41.294444;q1=0.383250;q2=0.260674;q3=0.356076]':0.072528)'[pp1=0.989463;pp2=0.004664;pp3=0.005873;f1=57.654392;f2=34.041058;f3=36.710053;q1=0.449002;q2=0.265106;q3=0.285892]':0.184282)'[pp1=0.999119;pp2=0.000276;pp3=0.000605;f1=66.790466;f2=31.370542;f3=42.018176;q1=0.476465;q2=0.223789;q3=0.299746]':0.235260)'[pp1=1.000000;pp2=0.000000;pp3=0.000000;f1=162.569444;f2=20.686508;f3=28.324074;q1=0.768359;q2=0.097772;q3=0.133869]':1.041619)'[pp1=1.000000;pp2=0.000000;pp3=0.000000;f1=344.222222;f2=6.655556;f3=7.700000;q1=0.959965;q2=0.018561;q3=0.021474]':2.747988)'[pp1=0.997348;pp2=0.001873;pp3=0.000779;f1=124.171875;f2=92.781250;f3=76.546875;q1=0.423073;q2=0.316120;q3=0.260807]':0.142087)'[pp1=1.000000;pp2=0.000000;pp3=0.000000;f1=173.787879;f2=24.515152;f3=31.121212;q1=0.757496;q2=0.106855;q3=0.135649]':0.997806),Vitis_vinifera);
