# Supplementary material for: Reticulate allopolyploidy and subsequent dysploidy drive evolution and diversification in the cotton family
Source: Nat Commun. 2025 Aug 12;16:7480. doi: 10.1038/s41467-025-62644-7 (PMC12343791; doi:10.1038/s41467-025-62644-7)
Supplement: Supplementary file 4 — Source Data [file 41467_2025_62644_MOESM4_ESM.zip › Source_Data/Supplementray_Fig.17.chromosome_trees/tPMK.Pr7.trees.nwk.astral]

((Carica_papaya,(Aquilaria_sinensis,(Dipterocarpus_gracilis,((Microcos_paniculata,Theobroma_cacao)'[pp1=0.999992;pp2=0.000002;pp3=0.000006;f1=86.833333;f2=34.100000;f3=51.350000;q1=0.504015;q2=0.197930;q3=0.298056]':0.289897,((((((Bombax_ceiba_A,Gossypium_raimondii_A)'[pp1=0.735573;pp2=0.152995;pp3=0.111432;f1=4.878788;f2=2.515152;f3=1.757576;q1=0.533113;q2=0.274834;q3=0.192053]':0.249610,Ochroma_pyramidale_A)'[pp1=0.999997;pp2=0.000002;pp3=0.000002;f1=13.887097;f2=0.379032;f3=0.604839;q1=0.933839;q2=0.025488;q3=0.040672]':1.673976,(Craigia_yunnanensis_A1,Craigia_yunnanensis_A2)'[pp1=0.594589;pp2=0.329921;pp3=0.075490;f1=11.053763;f2=9.827957;f3=4.516129;q1=0.435224;q2=0.386960;q3=0.177815]':0.137087)'[pp1=0.397879;pp2=0.361763;pp3=0.240358;f1=8.025862;f2=7.778736;f3=6.560345;q1=0.358859;q2=0.347809;q3=0.293332]':0.015368,(Firmiana_major_A,Durio_zibethinus_A)'[pp1=0.979059;pp2=0.008876;pp3=0.012066;f1=23.558621;f2=10.255172;f3=12.296552;q1=0.510918;q2=0.222405;q3=0.266677]':0.287828)'[pp1=0.583087;pp2=0.231261;pp3=0.185652;f1=18.324074;f2=15.022222;f3=13.964815;q1=0.387310;q2=0.317520;q3=0.295170]':0.071431,(Pterospermum_kingtungense_A,Diplodiscus_trichospermus_A)'[pp1=0.677215;pp2=0.137799;pp3=0.184986;f1=26.396825;f2=19.407407;f3=21.185185;q1=0.394045;q2=0.289709;q3=0.316247]':0.085965)'[pp1=1.000000;pp2=0.000000;pp3=0.000000;f1=56.399660;f2=3.392290;f3=2.349773;q1=0.907597;q2=0.054590;q3=0.037813]':1.831551,(((((Diplodiscus_trichospermus_B,Pterospermum_kingtungense_B)'[pp1=0.713793;pp2=0.095092;pp3=0.191115;f1=50.187500;f2=37.437500;f3=43.453125;q1=0.382882;q2=0.285612;q3=0.331506]':0.072544,(Craigia_yunnanensis_B2,Craigia_yunnanensis_B1)'[pp1=0.997768;pp2=0.000586;pp3=0.001646;f1=55.687500;f2=24.109375;f3=36.140625;q1=0.480323;q2=0.207951;q3=0.311725]':0.241211)'[pp1=0.661930;pp2=0.140135;pp3=0.197935;f1=37.683333;f2=29.312500;f3=31.820833;q1=0.381346;q2=0.296635;q3=0.322019]':0.068587,(Durio_zibethinus_B,Firmiana_major_B)'[pp1=0.997303;pp2=0.001300;pp3=0.001397;f1=38.833333;f2=18.433333;f3=19.125000;q1=0.508345;q2=0.241300;q3=0.250355]':0.291242)'[pp1=0.915193;pp2=0.045081;pp3=0.039726;f1=10.635802;f2=4.737654;f3=4.242284;q1=0.542208;q2=0.241523;q3=0.216269]':0.320013,((Ochroma_pyramidale_B,Bombax_ceiba_B)'[pp1=0.694391;pp2=0.203311;pp3=0.102298;f1=7.818182;f2=5.484848;f3=3.363636;q1=0.469091;q2=0.329091;q3=0.201818]':0.178897,Gossypium_raimondii_B)'[pp1=0.999997;pp2=0.000002;pp3=0.000002;f1=14.604938;f2=0.817901;f3=0.580247;q1=0.912633;q2=0.051109;q3=0.036258]':1.553233)'[pp1=0.998799;pp2=0.000640;pp3=0.000561;f1=12.043210;f2=2.282407;f3=1.664815;q1=0.753151;q2=0.142736;q3=0.104113]':0.828359,((((((Gossypium_raimondii_C,Bombax_ceiba_C)'[pp1=0.992844;pp2=0.002654;pp3=0.004502;f1=31.272727;f2=12.787879;f3=17.090909;q1=0.511397;q2=0.209118;q3=0.279485]':0.294041,Ochroma_pyramidale_C)'[pp1=1.000000;pp2=0.000000;pp3=0.000000;f1=59.718750;f2=0.671875;f3=1.656250;q1=0.962478;q2=0.010829;q3=0.026694]':2.536004,Durio_zibethinus_C)'[pp1=0.808602;pp2=0.107276;pp3=0.084122;f1=31.451613;f2=23.301075;f3=21.602151;q1=0.411914;q2=0.305168;q3=0.282918]':0.116403,Reevesia_pubescens_D1)'[pp1=0.517913;pp2=0.054471;pp3=0.427616;f1=28.133333;f2=15.608333;f3=27.533333;q1=0.394715;q2=0.218987;q3=0.386297]':0.087609,Reevesia_pubescens_D2)'[pp1=0.865738;pp2=0.088520;pp3=0.045741;f1=25.715278;f2=18.508333;f3=14.302778;q1=0.439379;q2=0.316239;q3=0.244382]':0.160165,(((Gossypium_raimondii_E,Bombax_ceiba_E)'[pp1=0.999967;pp2=0.000007;pp3=0.000025;f1=64.969697;f2=20.878788;f3=38.303030;q1=0.523310;q2=0.168172;q3=0.308518]':0.326690,Ochroma_pyramidale_E)'[pp1=1.000000;pp2=0.000000;pp3=0.000000;f1=59.461111;f2=4.633333;f3=3.416667;q1=0.880760;q2=0.068631;q3=0.050609]':1.618766,(Ochroma_pyramidale_D,(Bombax_ceiba_D,Gossypium_raimondii_D)'[pp1=0.999863;pp2=0.000071;pp3=0.000065;f1=39.696970;f2=15.878788;f3=14.969697;q1=0.562715;q2=0.225086;q3=0.212199]':0.403878)'[pp1=1.000000;pp2=0.000000;pp3=0.000000;f1=52.450000;f2=3.666667;f3=3.494444;q1=0.879870;q2=0.061510;q3=0.058621]':1.599633)'[pp1=0.999963;pp2=0.000015;pp3=0.000022;f1=30.501543;f2=7.030093;f3=10.515432;q1=0.634826;q2=0.146317;q3=0.218857]':0.567087)'[pp1=0.903959;pp2=0.055582;pp3=0.040459;f1=22.479012;f2=14.167695;f3=12.246296;q1=0.459759;q2=0.289769;q3=0.250471]':0.193362)'[pp1=0.622551;pp2=0.169856;pp3=0.207593;f1=20.420267;f2=15.328018;f3=16.364198;q1=0.391850;q2=0.294133;q3=0.314017]':0.079810)'[pp1=1.000000;pp2=0.000000;pp3=0.000000;f1=65.927910;f2=10.340608;f3=7.904762;q1=0.783240;q2=0.122849;q3=0.093911]':1.081952)'[pp1=1.000000;pp2=0.000000;pp3=0.000000;f1=153.305556;f2=2.094444;f3=1.283333;q1=0.978442;q2=0.013367;q3=0.008191]':3.178582)'[pp1=0.885953;pp2=0.073334;pp3=0.040713;f1=58.781250;f2=46.500000;f3=40.484375;q1=0.403259;q2=0.319005;q3=0.277736]':0.106213)'[pp1=1.000000;pp2=0.000000;pp3=0.000000;f1=117.939394;f2=11.454545;f3=14.878788;q1=0.817475;q2=0.079395;q3=0.103130]':1.265041),Vitis_vinifera);
