# Supplementary material for: Reticulate allopolyploidy and subsequent dysploidy drive evolution and diversification in the cotton family
Source: Nat Commun. 2025 Aug 12;16:7480. doi: 10.1038/s41467-025-62644-7 (PMC12343791; doi:10.1038/s41467-025-62644-7)
Supplement: Supplementary file 4 — Source Data [file 41467_2025_62644_MOESM4_ESM.zip › Source_Data/Supplementray_Fig.17.chromosome_trees/tPMK.Pr8.trees.nwk.astral]

((Carica_papaya,(Aquilaria_sinensis,(Dipterocarpus_gracilis,((Microcos_paniculata,Theobroma_cacao)'[pp1=1.000000;pp2=0.000000;pp3=0.000000;f1=191.658333;f2=77.308333;f3=135.616667;q1=0.473718;q2=0.191081;q3=0.335201]':0.234236,(((((((Bombax_ceiba_C,Gossypium_raimondii_C)'[pp1=0.999970;pp2=0.000020;pp3=0.000010;f1=59.393939;f2=30.575758;f3=21.606061;q1=0.532319;q2=0.274036;q3=0.193645]':0.344445,Ochroma_pyramidale_C)'[pp1=1.000000;pp2=0.000000;pp3=0.000000;f1=121.328125;f2=4.250000;f3=1.734375;q1=0.952995;q2=0.033382;q3=0.013623]':2.505328,Durio_zibethinus_C)'[pp1=1.000000;pp2=0.000000;pp3=0.000000;f1=70.942529;f2=23.835249;f3=6.298851;q1=0.701869;q2=0.235814;q3=0.062318]':0.781955,(Ochroma_pyramidale_E,(Gossypium_raimondii_E,Bombax_ceiba_E)'[pp1=0.999849;pp2=0.000051;pp3=0.000100;f1=105.303030;f2=55.696970;f3=68.393939;q1=0.459049;q2=0.242801;q3=0.298151]':0.205285)'[pp1=1.000000;pp2=0.000000;pp3=0.000000;f1=121.620690;f2=4.448276;f3=3.125000;q1=0.941381;q2=0.034431;q3=0.024188]':2.314910)'[pp1=0.997223;pp2=0.002278;pp3=0.000499;f1=65.200617;f2=46.469136;f3=27.828704;q1=0.467393;q2=0.333116;q3=0.199491]':0.218280,(Reevesia_pubescens_D2,Reevesia_pubescens_D1)'[pp1=1.000000;pp2=0.000000;pp3=0.000000;f1=119.740741;f2=35.507937;f3=61.179894;q1=0.553258;q2=0.164063;q3=0.282679]':0.394628)'[pp1=0.950939;pp2=0.028039;pp3=0.021023;f1=65.313492;f2=47.673280;f3=44.359788;q1=0.415093;q2=0.302983;q3=0.281924]':0.126366,((((Diplodiscus_trichospermus_B,Pterospermum_kingtungense_B)'[pp1=0.936168;pp2=0.037713;pp3=0.026119;f1=114.875000;f2=92.765625;f3=87.109375;q1=0.389737;q2=0.314726;q3=0.295536]':0.086243,(Craigia_yunnanensis_B1,Craigia_yunnanensis_B2)'[pp1=0.982803;pp2=0.008126;pp3=0.009071;f1=105.390625;f2=75.171875;f3=76.921875;q1=0.409309;q2=0.291947;q3=0.298744]':0.118320)'[pp1=0.595645;pp2=0.123416;pp3=0.280939;f1=92.037500;f2=77.237500;f3=86.516667;q1=0.359814;q2=0.301955;q3=0.338231]':0.038346,(Firmiana_major_B,Durio_zibethinus_B)'[pp1=0.999994;pp2=0.000003;pp3=0.000003;f1=112.533333;f2=60.033333;f3=61.875000;q1=0.480006;q2=0.256069;q3=0.263925]':0.244559)'[pp1=0.514586;pp2=0.330013;pp3=0.155401;f1=36.799383;f2=34.637346;f3=29.540123;q1=0.364434;q2=0.343023;q3=0.292544]':0.042167,((Bombax_ceiba_B,Gossypium_raimondii_B)'[pp1=0.999998;pp2=0.000001;pp3=0.000001;f1=52.424242;f2=22.242424;f3=15.000000;q1=0.584657;q2=0.248057;q3=0.167286]':0.457779,Ochroma_pyramidale_B)'[pp1=1.000000;pp2=0.000000;pp3=0.000000;f1=78.228395;f2=2.978395;f3=4.839506;q1=0.909143;q2=0.034614;q3=0.056243]':1.884191)'[pp1=1.000000;pp2=0.000000;pp3=0.000000;f1=66.117284;f2=4.841564;f3=6.276063;q1=0.856054;q2=0.062686;q3=0.081259]':1.459590)'[pp1=0.706745;pp2=0.260644;pp3=0.032611;f1=58.151235;f2=54.075789;f3=35.350995;q1=0.394037;q2=0.366422;q3=0.239541]':0.091105,((((((Gossypium_raimondii_A,Bombax_ceiba_A)'[pp1=0.999999;pp2=0.000000;pp3=0.000000;f1=43.606061;f2=15.090909;f3=9.727273;q1=0.637290;q2=0.220549;q3=0.142161]':0.583692,Ochroma_pyramidale_A)'[pp1=1.000000;pp2=0.000000;pp3=0.000000;f1=80.040323;f2=1.403226;f3=3.822581;q1=0.938712;q2=0.016457;q3=0.044831]':2.223269,(Craigia_yunnanensis_A2,Craigia_yunnanensis_A1)'[pp1=0.960060;pp2=0.015358;pp3=0.024582;f1=43.924731;f2=25.623656;f3=29.989247;q1=0.441288;q2=0.257427;q3=0.301286]':0.168830)'[pp1=0.767613;pp2=0.091948;pp3=0.140439;f1=36.948276;f2=26.293103;f3=29.465517;q1=0.398549;q2=0.283615;q3=0.317835]':0.095899,(Firmiana_major_A,Durio_zibethinus_A)'[pp1=0.999412;pp2=0.000242;pp3=0.000346;f1=68.096552;f2=34.579310;f3=39.586207;q1=0.478670;q2=0.243068;q3=0.278263]':0.239518)'[pp1=0.840761;pp2=0.103903;pp3=0.055336;f1=57.659259;f2=47.070370;f3=40.866667;q1=0.396021;q2=0.323294;q3=0.280685]':0.094289,(Pterospermum_kingtungense_A,Diplodiscus_trichospermus_A)'[pp1=0.527035;pp2=0.133028;pp3=0.339937;f1=64.534392;f2=53.264550;f3=61.809524;q1=0.359306;q2=0.296559;q3=0.344135]':0.036638)'[pp1=1.000000;pp2=0.000000;pp3=0.000000;f1=106.227183;f2=4.621032;f3=5.625000;q1=0.912031;q2=0.039675;q3=0.048294]':1.940730,((Gossypium_raimondii_D,Bombax_ceiba_D)'[pp1=0.996263;pp2=0.000286;pp3=0.003451;f1=75.333333;f2=28.878788;f3=59.212121;q1=0.460968;q2=0.176711;q3=0.362322]':0.207328,Ochroma_pyramidale_D)'[pp1=1.000000;pp2=0.000000;pp3=0.000000;f1=108.476852;f2=2.928241;f3=2.789352;q1=0.949931;q2=0.025643;q3=0.024426]':2.436427)'[pp1=0.968937;pp2=0.005689;pp3=0.025375;f1=55.565844;f2=27.690672;f3=43.076475;q1=0.439836;q2=0.219188;q3=0.340976]':0.167914)'[pp1=1.000000;pp2=0.000000;pp3=0.000000;f1=177.521991;f2=25.247685;f3=21.663773;q1=0.790978;q2=0.112495;q3=0.096526]':1.143205)'[pp1=1.000000;pp2=0.000000;pp3=0.000000;f1=362.888889;f2=5.338889;f3=6.666667;q1=0.967976;q2=0.014241;q3=0.017783]':2.958467)'[pp1=0.999817;pp2=0.000150;pp3=0.000034;f1=156.187500;f2=117.984375;f3=85.406250;q1=0.434363;q2=0.328119;q3=0.237518]':0.162211)'[pp1=1.000000;pp2=0.000000;pp3=0.000000;f1=245.545455;f2=54.787879;f3=41.424242;q1=0.718478;q2=0.160312;q3=0.121209]':0.854663),Vitis_vinifera);
