# Supplementary material for: Reticulate allopolyploidy and subsequent dysploidy drive evolution and diversification in the cotton family
Source: Nat Commun. 2025 Aug 12;16:7480. doi: 10.1038/s41467-025-62644-7 (PMC12343791; doi:10.1038/s41467-025-62644-7)
Supplement: Supplementary file 4 — Source Data [file 41467_2025_62644_MOESM4_ESM.zip › Source_Data/Supplementray_Fig.17.chromosome_trees/tPMK.Pr9.trees.nwk.astral]

((Carica_papaya,(Aquilaria_sinensis,(Dipterocarpus_gracilis,((Microcos_paniculata,Theobroma_cacao)'[pp1=1.000000;pp2=0.000000;pp3=0.000000;f1=331.025000;f2=156.408333;f3=262.208333;q1=0.441578;q2=0.208644;q3=0.349778]':0.176122,((((((Gossypium_raimondii_A,Bombax_ceiba_A)'[pp1=0.999998;pp2=0.000001;pp3=0.000001;f1=62.121212;f2=16.848485;f3=31.606061;q1=0.561798;q2=0.152371;q3=0.285832]':0.408185,Ochroma_pyramidale_A)'[pp1=1.000000;pp2=0.000000;pp3=0.000000;f1=119.725806;f2=5.427419;f3=9.822581;q1=0.887017;q2=0.040210;q3=0.072773]':1.718919,(Craigia_yunnanensis_A1,Craigia_yunnanensis_A2)'[pp1=0.997796;pp2=0.001056;pp3=0.001149;f1=74.139785;f2=43.892473;f3=45.096774;q1=0.454486;q2=0.269066;q3=0.276448]':0.195498)'[pp1=0.520298;pp2=0.180773;pp3=0.298929;f1=56.181034;f2=48.425287;f3=52.675287;q1=0.357200;q2=0.307889;q3=0.334911]':0.032952,(Firmiana_major_A,Durio_zibethinus_A)'[pp1=1.000000;pp2=0.000000;pp3=0.000000;f1=132.820690;f2=62.937931;f3=70.041379;q1=0.499702;q2=0.236787;q3=0.263512]':0.283349)'[pp1=0.475036;pp2=0.380581;pp3=0.144383;f1=101.487037;f2=99.709259;f3=88.818519;q1=0.349937;q2=0.343807;q3=0.306255]':0.023373,(Pterospermum_kingtungense_A,Diplodiscus_trichospermus_A)'[pp1=0.759443;pp2=0.062842;pp3=0.177714;f1=138.333333;f2=111.343915;f3=126.915344;q1=0.367329;q2=0.295661;q3=0.337010]':0.050803)'[pp1=1.000000;pp2=0.000000;pp3=0.000000;f1=305.904195;f2=20.612245;f3=16.993197;q1=0.890526;q2=0.060005;q3=0.049469]':1.783264,((((((Craigia_yunnanensis_B2,Craigia_yunnanensis_B1)'[pp1=0.999994;pp2=0.000003;pp3=0.000003;f1=218.363636;f2=143.242424;f3=143.363636;q1=0.432429;q2=0.283665;q3=0.283905]':0.159420,Diplodiscus_trichospermus_B)'[pp1=0.478150;pp2=0.154688;pp3=0.367162;f1=156.661290;f2=141.830645;f3=153.967742;q1=0.346244;q2=0.313466;q3=0.340291]':0.018388,(Firmiana_major_B,Durio_zibethinus_B)'[pp1=1.000000;pp2=0.000000;pp3=0.000000;f1=189.612903;f2=97.387097;f3=110.086022;q1=0.477511;q2=0.245254;q3=0.277235]':0.241393)'[pp1=0.660939;pp2=0.232029;pp3=0.107032;f1=64.890873;f2=58.654762;f3=51.180556;q1=0.371386;q2=0.335695;q3=0.292919]':0.055416,((Bombax_ceiba_B,Gossypium_raimondii_B)'[pp1=0.999991;pp2=0.000007;pp3=0.000002;f1=75.454545;f2=46.060606;f3=23.000000;q1=0.522122;q2=0.318725;q3=0.159153]':0.325454,Ochroma_pyramidale_B)'[pp1=1.000000;pp2=0.000000;pp3=0.000000;f1=130.146429;f2=5.321429;f3=10.753571;q1=0.890064;q2=0.036393;q3=0.073543]':1.748857)'[pp1=0.658796;pp2=0.261362;pp3=0.079842;f1=72.367901;f2=67.017284;f3=54.945679;q1=0.372395;q2=0.344862;q3=0.282743]':0.057347,Pterospermum_kingtungense_B)'[pp1=1.000000;pp2=0.000000;pp3=0.000000;f1=270.802083;f2=25.375694;f3=19.681944;q1=0.857349;q2=0.080338;q3=0.062312]':1.523100,((((Gossypium_raimondii_D,Bombax_ceiba_D)'[pp1=1.000000;pp2=0.000000;pp3=0.000000;f1=167.242424;f2=51.939394;f3=96.000000;q1=0.530622;q2=0.164792;q3=0.304586]':0.347313,Ochroma_pyramidale_D)'[pp1=1.000000;pp2=0.000000;pp3=0.000000;f1=330.298387;f2=8.709677;f3=7.532258;q1=0.953131;q2=0.025133;q3=0.021736]':2.598071,(Reevesia_pubescens_D1,Reevesia_pubescens_D2)'[pp1=0.997564;pp2=0.000233;pp3=0.002203;f1=155.956989;f2=86.709677;f3=129.440860;q1=0.419118;q2=0.233023;q3=0.347859]':0.135811)'[pp1=0.989959;pp2=0.001724;pp3=0.008317;f1=106.345238;f2=61.051587;f3=85.364087;q1=0.420735;q2=0.241539;q3=0.337727]':0.137671,(((Gossypium_raimondii_E,Bombax_ceiba_E)'[pp1=0.997696;pp2=0.000064;pp3=0.002239;f1=159.818182;f2=77.151515;f3=138.030303;q1=0.426182;q2=0.205737;q3=0.368081]':0.148004,Ochroma_pyramidale_E)'[pp1=1.000000;pp2=0.000000;pp3=0.000000;f1=255.737069;f2=7.771552;f3=9.094828;q1=0.938129;q2=0.028509;q3=0.033363]':2.323294,(Durio_zibethinus_C,(Ochroma_pyramidale_C,(Bombax_ceiba_C,Gossypium_raimondii_C)'[pp1=0.999998;pp2=0.000002;pp3=0.000001;f1=159.515152;f2=104.515152;f3=83.424242;q1=0.459096;q2=0.300802;q3=0.240101]':0.206616)'[pp1=1.000000;pp2=0.000000;pp3=0.000000;f1=331.359375;f2=7.859375;f3=4.375000;q1=0.964393;q2=0.022874;q3=0.012733]':2.854083)'[pp1=1.000000;pp2=0.000000;pp3=0.000000;f1=148.367816;f2=51.038314;f3=54.463602;q1=0.584425;q2=0.201041;q3=0.214534]':0.467124)'[pp1=0.996076;pp2=0.000483;pp3=0.003441;f1=98.367361;f2=48.568056;f3=77.690278;q1=0.437917;q2=0.216218;q3=0.345865]':0.167193)'[pp1=0.995239;pp2=0.002949;pp3=0.001812;f1=102.075556;f2=72.733122;f3=64.711111;q1=0.426168;q2=0.303662;q3=0.270170]':0.146870)'[pp1=1.000000;pp2=0.000000;pp3=0.000000;f1=138.330590;f2=60.924383;f3=73.380144;q1=0.507384;q2=0.223465;q3=0.269151]':0.298802)'[pp1=1.000000;pp2=0.000000;pp3=0.000000;f1=328.919312;f2=45.619048;f3=46.566138;q1=0.781087;q2=0.108332;q3=0.110581]':1.105199)'[pp1=1.000000;pp2=0.000000;pp3=0.000000;f1=670.127778;f2=11.933333;f3=13.100000;q1=0.963989;q2=0.017166;q3=0.018845]':2.880738)'[pp1=0.999989;pp2=0.000009;pp3=0.000002;f1=262.484375;f2=202.093750;f3=157.234375;q1=0.422128;q2=0.325008;q3=0.252865]':0.141765)'[pp1=1.000000;pp2=0.000000;pp3=0.000000;f1=457.242424;f2=70.575758;f3=60.303030;q1=0.777463;q2=0.120002;q3=0.102535]':1.091284),Vitis_vinifera);
