# Supplementary material for: Reticulate allopolyploidy and subsequent dysploidy drive evolution and diversification in the cotton family
Source: Nat Commun. 2025 Aug 12;16:7480. doi: 10.1038/s41467-025-62644-7 (PMC12343791; doi:10.1038/s41467-025-62644-7)
Supplement: Supplementary file 4 — Source Data [file 41467_2025_62644_MOESM4_ESM.zip › Source_Data/Supplementray_Fig.30.fossil_records/fossils.sorted.tsv]

61.7	72.1
61.7	72.1
61.7	72.1
61.7	72.1
61.7	72.1
61.7	72.1
58	60
56	66
56	59.2
56	59.2
56	59.2
56	66
56	59.2
50.3	55.4
47.8	56
47.8	56
47.8	56
47.8	56
47.8	56
47.8	56
47.8	56
47.8	56
47.8	56
47.8	56
47.8	56
47.8	56
47.8	56
47.8	56
47.8	56
47.8	56
47.8	56
47.8	56
47.8	56
47.8	56
47.8	56
47.8	56
47.8	56
47.8	56
47.8	56
47.8	56
47.8	56
46.2	50.3
41.2	47.8
41.2	47.8
40.4	48.6
37.8	41.2
37.8	48.6
33.9	47.8
33.9	41.2
33.9	41.2
28.1	33.9
28.1	33.9
28.1	33.9
28.1	33.9
28.1	33.9
28.1	33.9
28.1	33.9
28.1	33.9
28.1	33.9
28.1	33.9
28.1	33.9
28.1	33.9
28.1	33.9
28.1	33.9
28.1	33.9
28.1	33.9
28.1	33.9
28.1	33.9
23.03	28.1
23.03	28.1
23.03	33.9
23.03	28.1
23.03	28.1
23.03	28.1
23.03	28.1
23.03	28.1
16	17
16	17
15.97	23.03
15.97	23.03
15.97	23.03
15.97	28.1
11.63	15.97
11.63	15.97
11.63	15.97
11.63	15.97
11.63	15.97
11.63	15.97
11.63	15.97
11.63	15.97
11.63	15.97
11.63	15.97
11.63	15.97
11.63	13.82
11.63	15.97
11.63	15.97
11.63	15.97
11.63	15.97
11.6	12.7
7.25	11.61
7.25	11.61
7.25	11.61
5.33	23.03
5.33	23.03
5.33	23.03
5.33	23.03
5.33	23.03
5.33	23.03
5.33	23.03
5.33	23.03
5.33	23.03
5.33	23.03
5.33	23.03
5.33	23.03
5.33	23.03
5.33	23.03
5.33	23.03
5.33	23.03
5.33	23.03
5.33	11.63
5.33	23.03
5.33	11.63
5.33	11.63
5.33	11.63
5.33	7.25
5.33	23.03
5.33	15.97
5.33	11.63
5.33	23.03
5.33	23.03
3.6	5.33
3.09	4.46
2.58	3.6
2.58	5.33
2.58	5.33
2.58	3.6
2.58	3.6
1.8	2.58
0.781	1.8
0.0117	5.33
0.0117	5.33
