# Supplementary material for: Reticulate allopolyploidy and subsequent dysploidy drive evolution and diversification in the cotton family
Source: Nat Commun. 2025 Aug 12;16:7480. doi: 10.1038/s41467-025-62644-7 (PMC12343791; doi:10.1038/s41467-025-62644-7)
Supplement: Supplementary file 4 — Source Data [file 41467_2025_62644_MOESM4_ESM.zip › Source_Data/Supplementray_Fig.30.fossil_records/ReevesiaDate.tsv]

2.58 5.333
2.58 5.333
2.58 3.600
5.333 23.03
5.333 23.03
5.333 23.03
5.333 23.03
5.333 13.83
5.333 13.83
5.333 13.83
15.98 23.03
23.03 33.9
23.03 27.82
23.03 27.82
27.82 33.9
27.82 33.9
33.9 56.0
33.9 56.0
33.9 56.0
33.9 48.7
33.9 48.7
56.0 66.0
56.0 66.0
56.0 61.6
