# Supplementary material for: Reticulate allopolyploidy and subsequent dysploidy drive evolution and diversification in the cotton family
Source: Nat Commun. 2025 Aug 12;16:7480. doi: 10.1038/s41467-025-62644-7 (PMC12343791; doi:10.1038/s41467-025-62644-7)
Supplement: Supplementary file 4 — Source Data [file 41467_2025_62644_MOESM4_ESM.zip › Source_Data/Supplementray_Fig.42.Gene_retention_lost/Supplemetnary Fig. 42b The numbers of adjacently lost genes]

loss	freq	column
0	27565	P_MK
0	14121	Microcos_paniculata
1	2619	Microcos_paniculata
2	1061	Microcos_paniculata
3	401	Microcos_paniculata
4	223	Microcos_paniculata
5	113	Microcos_paniculata
6	59	Microcos_paniculata
7	40	Microcos_paniculata
8	14	Microcos_paniculata
9	17	Microcos_paniculata
10	11	Microcos_paniculata
11	10	Microcos_paniculata
12	5	Microcos_paniculata
13	3	Microcos_paniculata
14	5	Microcos_paniculata
15	3	Microcos_paniculata
34	1	Microcos_paniculata
17	1	Microcos_paniculata
19	1	Microcos_paniculata
16	1	Microcos_paniculata
35	1	Microcos_paniculata
0	14832	Theobroma_cacao
1	2684	Theobroma_cacao
2	1004	Theobroma_cacao
3	361	Theobroma_cacao
4	202	Theobroma_cacao
5	86	Theobroma_cacao
6	48	Theobroma_cacao
7	40	Theobroma_cacao
8	25	Theobroma_cacao
9	10	Theobroma_cacao
10	7	Theobroma_cacao
11	7	Theobroma_cacao
12	4	Theobroma_cacao
13	1	Theobroma_cacao
14	4	Theobroma_cacao
15	3	Theobroma_cacao
17	1	Theobroma_cacao
23	1	Theobroma_cacao
24	1	Theobroma_cacao
0	6698	Firmiana_major_A
1	2354	Firmiana_major_A
2	1066	Firmiana_major_A
3	570	Firmiana_major_A
4	408	Firmiana_major_A
5	257	Firmiana_major_A
6	145	Firmiana_major_A
7	97	Firmiana_major_A
8	92	Firmiana_major_A
9	58	Firmiana_major_A
10	36	Firmiana_major_A
11	23	Firmiana_major_A
12	38	Firmiana_major_A
13	22	Firmiana_major_A
14	21	Firmiana_major_A
15	11	Firmiana_major_A
16	3	Firmiana_major_A
17	9	Firmiana_major_A
18	3	Firmiana_major_A
19	2	Firmiana_major_A
20	4	Firmiana_major_A
21	3	Firmiana_major_A
22	3	Firmiana_major_A
23	3	Firmiana_major_A
24	4	Firmiana_major_A
25	3	Firmiana_major_A
27	3	Firmiana_major_A
28	2	Firmiana_major_A
29	3	Firmiana_major_A
31	2	Firmiana_major_A
32	2	Firmiana_major_A
34	1	Firmiana_major_A
35	1	Firmiana_major_A
36	1	Firmiana_major_A
37	1	Firmiana_major_A
38	1	Firmiana_major_A
51	1	Firmiana_major_A
55	1	Firmiana_major_A
70	1	Firmiana_major_A
74	1	Firmiana_major_A
76	1	Firmiana_major_A
277	1	Firmiana_major_A
0	8039	Firmiana_major_B
1	2610	Firmiana_major_B
2	1254	Firmiana_major_B
3	571	Firmiana_major_B
4	370	Firmiana_major_B
5	193	Firmiana_major_B
6	136	Firmiana_major_B
7	86	Firmiana_major_B
8	67	Firmiana_major_B
9	38	Firmiana_major_B
10	26	Firmiana_major_B
11	23	Firmiana_major_B
12	21	Firmiana_major_B
13	12	Firmiana_major_B
14	9	Firmiana_major_B
15	10	Firmiana_major_B
16	9	Firmiana_major_B
17	10	Firmiana_major_B
18	3	Firmiana_major_B
19	2	Firmiana_major_B
20	5	Firmiana_major_B
21	3	Firmiana_major_B
22	1	Firmiana_major_B
23	2	Firmiana_major_B
24	3	Firmiana_major_B
27	1	Firmiana_major_B
29	2	Firmiana_major_B
30	1	Firmiana_major_B
31	2	Firmiana_major_B
32	1	Firmiana_major_B
35	1	Firmiana_major_B
38	3	Firmiana_major_B
39	1	Firmiana_major_B
40	1	Firmiana_major_B
57	1	Firmiana_major_B
75	1	Firmiana_major_B
0	6468	Diplodiscus_trichospermus_A
1	2394	Diplodiscus_trichospermus_A
2	1172	Diplodiscus_trichospermus_A
3	636	Diplodiscus_trichospermus_A
4	425	Diplodiscus_trichospermus_A
5	219	Diplodiscus_trichospermus_A
6	170	Diplodiscus_trichospermus_A
7	113	Diplodiscus_trichospermus_A
8	83	Diplodiscus_trichospermus_A
9	66	Diplodiscus_trichospermus_A
10	39	Diplodiscus_trichospermus_A
11	38	Diplodiscus_trichospermus_A
12	25	Diplodiscus_trichospermus_A
13	24	Diplodiscus_trichospermus_A
14	15	Diplodiscus_trichospermus_A
15	8	Diplodiscus_trichospermus_A
16	6	Diplodiscus_trichospermus_A
17	7	Diplodiscus_trichospermus_A
18	7	Diplodiscus_trichospermus_A
19	3	Diplodiscus_trichospermus_A
20	6	Diplodiscus_trichospermus_A
21	4	Diplodiscus_trichospermus_A
22	5	Diplodiscus_trichospermus_A
23	2	Diplodiscus_trichospermus_A
24	3	Diplodiscus_trichospermus_A
25	3	Diplodiscus_trichospermus_A
26	1	Diplodiscus_trichospermus_A
29	1	Diplodiscus_trichospermus_A
30	2	Diplodiscus_trichospermus_A
33	3	Diplodiscus_trichospermus_A
35	1	Diplodiscus_trichospermus_A
36	1	Diplodiscus_trichospermus_A
78	1	Diplodiscus_trichospermus_A
85	1	Diplodiscus_trichospermus_A
0	8468	Diplodiscus_trichospermus_B
1	2707	Diplodiscus_trichospermus_B
2	1279	Diplodiscus_trichospermus_B
3	626	Diplodiscus_trichospermus_B
4	355	Diplodiscus_trichospermus_B
5	192	Diplodiscus_trichospermus_B
6	130	Diplodiscus_trichospermus_B
7	81	Diplodiscus_trichospermus_B
8	50	Diplodiscus_trichospermus_B
9	29	Diplodiscus_trichospermus_B
10	25	Diplodiscus_trichospermus_B
11	25	Diplodiscus_trichospermus_B
12	17	Diplodiscus_trichospermus_B
13	8	Diplodiscus_trichospermus_B
14	10	Diplodiscus_trichospermus_B
15	8	Diplodiscus_trichospermus_B
16	4	Diplodiscus_trichospermus_B
17	1	Diplodiscus_trichospermus_B
18	5	Diplodiscus_trichospermus_B
19	3	Diplodiscus_trichospermus_B
20	3	Diplodiscus_trichospermus_B
21	2	Diplodiscus_trichospermus_B
23	1	Diplodiscus_trichospermus_B
24	2	Diplodiscus_trichospermus_B
25	2	Diplodiscus_trichospermus_B
26	1	Diplodiscus_trichospermus_B
28	2	Diplodiscus_trichospermus_B
29	1	Diplodiscus_trichospermus_B
31	1	Diplodiscus_trichospermus_B
34	2	Diplodiscus_trichospermus_B
35	1	Diplodiscus_trichospermus_B
44	1	Diplodiscus_trichospermus_B
65	1	Diplodiscus_trichospermus_B
92	1	Diplodiscus_trichospermus_B
0	7031	Pterospermum_kingtungense_A
1	2379	Pterospermum_kingtungense_A
2	1119	Pterospermum_kingtungense_A
3	564	Pterospermum_kingtungense_A
4	383	Pterospermum_kingtungense_A
5	200	Pterospermum_kingtungense_A
6	133	Pterospermum_kingtungense_A
7	110	Pterospermum_kingtungense_A
8	64	Pterospermum_kingtungense_A
137	1	Pterospermum_kingtungense_A
10	31	Pterospermum_kingtungense_A
11	31	Pterospermum_kingtungense_A
12	22	Pterospermum_kingtungense_A
13	17	Pterospermum_kingtungense_A
14	17	Pterospermum_kingtungense_A
15	7	Pterospermum_kingtungense_A
16	8	Pterospermum_kingtungense_A
18	6	Pterospermum_kingtungense_A
19	3	Pterospermum_kingtungense_A
20	5	Pterospermum_kingtungense_A
21	8	Pterospermum_kingtungense_A
22	4	Pterospermum_kingtungense_A
23	2	Pterospermum_kingtungense_A
24	4	Pterospermum_kingtungense_A
25	1	Pterospermum_kingtungense_A
27	1	Pterospermum_kingtungense_A
28	3	Pterospermum_kingtungense_A
29	1	Pterospermum_kingtungense_A
30	2	Pterospermum_kingtungense_A
31	1	Pterospermum_kingtungense_A
32	1	Pterospermum_kingtungense_A
33	2	Pterospermum_kingtungense_A
36	1	Pterospermum_kingtungense_A
37	1	Pterospermum_kingtungense_A
46	1	Pterospermum_kingtungense_A
49	1	Pterospermum_kingtungense_A
52	1	Pterospermum_kingtungense_A
9	50	Pterospermum_kingtungense_A
58	1	Pterospermum_kingtungense_A
59	1	Pterospermum_kingtungense_A
62	1	Pterospermum_kingtungense_A
65	1	Pterospermum_kingtungense_A
199	1	Pterospermum_kingtungense_A
141	1	Pterospermum_kingtungense_A
165	1	Pterospermum_kingtungense_A
118	1	Pterospermum_kingtungense_A
121	1	Pterospermum_kingtungense_A
0	8549	Pterospermum_kingtungense_B
1	2774	Pterospermum_kingtungense_B
2	1235	Pterospermum_kingtungense_B
3	617	Pterospermum_kingtungense_B
4	335	Pterospermum_kingtungense_B
5	228	Pterospermum_kingtungense_B
6	109	Pterospermum_kingtungense_B
7	80	Pterospermum_kingtungense_B
8	41	Pterospermum_kingtungense_B
9	36	Pterospermum_kingtungense_B
10	33	Pterospermum_kingtungense_B
11	17	Pterospermum_kingtungense_B
12	21	Pterospermum_kingtungense_B
13	14	Pterospermum_kingtungense_B
14	9	Pterospermum_kingtungense_B
15	3	Pterospermum_kingtungense_B
16	6	Pterospermum_kingtungense_B
17	4	Pterospermum_kingtungense_B
18	3	Pterospermum_kingtungense_B
19	6	Pterospermum_kingtungense_B
20	1	Pterospermum_kingtungense_B
21	4	Pterospermum_kingtungense_B
22	1	Pterospermum_kingtungense_B
23	1	Pterospermum_kingtungense_B
28	1	Pterospermum_kingtungense_B
29	2	Pterospermum_kingtungense_B
30	1	Pterospermum_kingtungense_B
34	2	Pterospermum_kingtungense_B
42	1	Pterospermum_kingtungense_B
46	1	Pterospermum_kingtungense_B
47	1	Pterospermum_kingtungense_B
65	1	Pterospermum_kingtungense_B
0	7031	Craigia_yunnanensis_A1
1	2319	Craigia_yunnanensis_A1
2	1208	Craigia_yunnanensis_A1
3	626	Craigia_yunnanensis_A1
4	397	Craigia_yunnanensis_A1
5	248	Craigia_yunnanensis_A1
6	151	Craigia_yunnanensis_A1
7	90	Craigia_yunnanensis_A1
8	68	Craigia_yunnanensis_A1
9	42	Craigia_yunnanensis_A1
10	38	Craigia_yunnanensis_A1
11	29	Craigia_yunnanensis_A1
12	26	Craigia_yunnanensis_A1
13	21	Craigia_yunnanensis_A1
14	9	Craigia_yunnanensis_A1
15	5	Craigia_yunnanensis_A1
16	16	Craigia_yunnanensis_A1
17	7	Craigia_yunnanensis_A1
18	9	Craigia_yunnanensis_A1
19	1	Craigia_yunnanensis_A1
20	3	Craigia_yunnanensis_A1
21	4	Craigia_yunnanensis_A1
22	5	Craigia_yunnanensis_A1
23	6	Craigia_yunnanensis_A1
25	1	Craigia_yunnanensis_A1
26	3	Craigia_yunnanensis_A1
27	2	Craigia_yunnanensis_A1
28	2	Craigia_yunnanensis_A1
30	2	Craigia_yunnanensis_A1
32	1	Craigia_yunnanensis_A1
184	1	Craigia_yunnanensis_A1
69	1	Craigia_yunnanensis_A1
86	1	Craigia_yunnanensis_A1
215	1	Craigia_yunnanensis_A1
0	7259	Craigia_yunnanensis_B1
1	2451	Craigia_yunnanensis_B1
2	1225	Craigia_yunnanensis_B1
3	659	Craigia_yunnanensis_B1
4	413	Craigia_yunnanensis_B1
5	225	Craigia_yunnanensis_B1
6	130	Craigia_yunnanensis_B1
7	93	Craigia_yunnanensis_B1
8	58	Craigia_yunnanensis_B1
9	52	Craigia_yunnanensis_B1
10	40	Craigia_yunnanensis_B1
11	18	Craigia_yunnanensis_B1
12	21	Craigia_yunnanensis_B1
13	15	Craigia_yunnanensis_B1
14	18	Craigia_yunnanensis_B1
15	9	Craigia_yunnanensis_B1
16	7	Craigia_yunnanensis_B1
17	5	Craigia_yunnanensis_B1
18	2	Craigia_yunnanensis_B1
19	4	Craigia_yunnanensis_B1
20	6	Craigia_yunnanensis_B1
21	6	Craigia_yunnanensis_B1
22	4	Craigia_yunnanensis_B1
23	3	Craigia_yunnanensis_B1
24	1	Craigia_yunnanensis_B1
26	1	Craigia_yunnanensis_B1
27	2	Craigia_yunnanensis_B1
28	1	Craigia_yunnanensis_B1
30	1	Craigia_yunnanensis_B1
31	2	Craigia_yunnanensis_B1
32	1	Craigia_yunnanensis_B1
33	3	Craigia_yunnanensis_B1
37	1	Craigia_yunnanensis_B1
45	2	Craigia_yunnanensis_B1
49	1	Craigia_yunnanensis_B1
57	1	Craigia_yunnanensis_B1
74	1	Craigia_yunnanensis_B1
0	5208	Craigia_yunnanensis_A2
1	2020	Craigia_yunnanensis_A2
2	1084	Craigia_yunnanensis_A2
3	583	Craigia_yunnanensis_A2
4	403	Craigia_yunnanensis_A2
5	249	Craigia_yunnanensis_A2
6	163	Craigia_yunnanensis_A2
7	136	Craigia_yunnanensis_A2
8	92	Craigia_yunnanensis_A2
9	90	Craigia_yunnanensis_A2
10	41	Craigia_yunnanensis_A2
11	41	Craigia_yunnanensis_A2
12	28	Craigia_yunnanensis_A2
13	25	Craigia_yunnanensis_A2
14	23	Craigia_yunnanensis_A2
15	16	Craigia_yunnanensis_A2
16	19	Craigia_yunnanensis_A2
17	11	Craigia_yunnanensis_A2
18	15	Craigia_yunnanensis_A2
19	10	Craigia_yunnanensis_A2
20	10	Craigia_yunnanensis_A2
21	8	Craigia_yunnanensis_A2
22	5	Craigia_yunnanensis_A2
23	6	Craigia_yunnanensis_A2
24	1	Craigia_yunnanensis_A2
25	5	Craigia_yunnanensis_A2
27	2	Craigia_yunnanensis_A2
28	2	Craigia_yunnanensis_A2
29	5	Craigia_yunnanensis_A2
30	5	Craigia_yunnanensis_A2
32	2	Craigia_yunnanensis_A2
33	1	Craigia_yunnanensis_A2
34	2	Craigia_yunnanensis_A2
36	2	Craigia_yunnanensis_A2
173	1	Craigia_yunnanensis_A2
48	1	Craigia_yunnanensis_A2
55	1	Craigia_yunnanensis_A2
72	1	Craigia_yunnanensis_A2
89	1	Craigia_yunnanensis_A2
97	1	Craigia_yunnanensis_A2
0	5839	Craigia_yunnanensis_B2
1	2118	Craigia_yunnanensis_B2
2	1129	Craigia_yunnanensis_B2
3	684	Craigia_yunnanensis_B2
4	426	Craigia_yunnanensis_B2
5	252	Craigia_yunnanensis_B2
6	199	Craigia_yunnanensis_B2
7	115	Craigia_yunnanensis_B2
8	79	Craigia_yunnanensis_B2
9	52	Craigia_yunnanensis_B2
10	39	Craigia_yunnanensis_B2
11	38	Craigia_yunnanensis_B2
12	34	Craigia_yunnanensis_B2
13	24	Craigia_yunnanensis_B2
14	18	Craigia_yunnanensis_B2
15	12	Craigia_yunnanensis_B2
16	11	Craigia_yunnanensis_B2
17	10	Craigia_yunnanensis_B2
18	4	Craigia_yunnanensis_B2
19	5	Craigia_yunnanensis_B2
20	9	Craigia_yunnanensis_B2
21	3	Craigia_yunnanensis_B2
22	3	Craigia_yunnanensis_B2
23	4	Craigia_yunnanensis_B2
24	5	Craigia_yunnanensis_B2
25	1	Craigia_yunnanensis_B2
26	4	Craigia_yunnanensis_B2
27	3	Craigia_yunnanensis_B2
28	2	Craigia_yunnanensis_B2
31	1	Craigia_yunnanensis_B2
32	3	Craigia_yunnanensis_B2
35	1	Craigia_yunnanensis_B2
37	2	Craigia_yunnanensis_B2
38	2	Craigia_yunnanensis_B2
42	1	Craigia_yunnanensis_B2
43	1	Craigia_yunnanensis_B2
45	1	Craigia_yunnanensis_B2
46	2	Craigia_yunnanensis_B2
67	1	Craigia_yunnanensis_B2
75	1	Craigia_yunnanensis_B2
0	9659	Reevesia_pubescens_D1
1	2678	Reevesia_pubescens_D1
2	1153	Reevesia_pubescens_D1
3	532	Reevesia_pubescens_D1
4	341	Reevesia_pubescens_D1
5	177	Reevesia_pubescens_D1
6	119	Reevesia_pubescens_D1
7	78	Reevesia_pubescens_D1
8	43	Reevesia_pubescens_D1
9	39	Reevesia_pubescens_D1
10	29	Reevesia_pubescens_D1
11	15	Reevesia_pubescens_D1
12	17	Reevesia_pubescens_D1
13	12	Reevesia_pubescens_D1
14	9	Reevesia_pubescens_D1
15	4	Reevesia_pubescens_D1
16	6	Reevesia_pubescens_D1
17	4	Reevesia_pubescens_D1
18	5	Reevesia_pubescens_D1
19	4	Reevesia_pubescens_D1
20	2	Reevesia_pubescens_D1
21	2	Reevesia_pubescens_D1
22	1	Reevesia_pubescens_D1
24	1	Reevesia_pubescens_D1
25	1	Reevesia_pubescens_D1
26	1	Reevesia_pubescens_D1
28	3	Reevesia_pubescens_D1
30	1	Reevesia_pubescens_D1
31	1	Reevesia_pubescens_D1
36	2	Reevesia_pubescens_D1
114	1	Reevesia_pubescens_D1
0	8727	Reevesia_pubescens_D2
1	2520	Reevesia_pubescens_D2
2	1075	Reevesia_pubescens_D2
3	547	Reevesia_pubescens_D2
4	345	Reevesia_pubescens_D2
5	192	Reevesia_pubescens_D2
6	119	Reevesia_pubescens_D2
7	86	Reevesia_pubescens_D2
8	49	Reevesia_pubescens_D2
9	37	Reevesia_pubescens_D2
10	22	Reevesia_pubescens_D2
11	18	Reevesia_pubescens_D2
12	20	Reevesia_pubescens_D2
13	15	Reevesia_pubescens_D2
14	10	Reevesia_pubescens_D2
15	11	Reevesia_pubescens_D2
16	3	Reevesia_pubescens_D2
17	10	Reevesia_pubescens_D2
18	7	Reevesia_pubescens_D2
19	3	Reevesia_pubescens_D2
20	4	Reevesia_pubescens_D2
21	5	Reevesia_pubescens_D2
22	3	Reevesia_pubescens_D2
23	2	Reevesia_pubescens_D2
24	3	Reevesia_pubescens_D2
25	3	Reevesia_pubescens_D2
26	3	Reevesia_pubescens_D2
27	1	Reevesia_pubescens_D2
28	2	Reevesia_pubescens_D2
29	1	Reevesia_pubescens_D2
30	2	Reevesia_pubescens_D2
31	1	Reevesia_pubescens_D2
34	1	Reevesia_pubescens_D2
36	3	Reevesia_pubescens_D2
37	3	Reevesia_pubescens_D2
38	1	Reevesia_pubescens_D2
75	1	Reevesia_pubescens_D2
84	1	Reevesia_pubescens_D2
88	1	Reevesia_pubescens_D2
93	1	Reevesia_pubescens_D2
99	1	Reevesia_pubescens_D2
0	3002	Durio_zibethinus_A
1	1452	Durio_zibethinus_A
2	951	Durio_zibethinus_A
3	628	Durio_zibethinus_A
4	439	Durio_zibethinus_A
5	305	Durio_zibethinus_A
6	227	Durio_zibethinus_A
7	157	Durio_zibethinus_A
8	126	Durio_zibethinus_A
9	80	Durio_zibethinus_A
10	60	Durio_zibethinus_A
11	60	Durio_zibethinus_A
12	62	Durio_zibethinus_A
13	36	Durio_zibethinus_A
14	20	Durio_zibethinus_A
15	16	Durio_zibethinus_A
16	18	Durio_zibethinus_A
17	15	Durio_zibethinus_A
18	22	Durio_zibethinus_A
19	11	Durio_zibethinus_A
20	11	Durio_zibethinus_A
21	14	Durio_zibethinus_A
22	8	Durio_zibethinus_A
23	5	Durio_zibethinus_A
24	4	Durio_zibethinus_A
25	1	Durio_zibethinus_A
26	5	Durio_zibethinus_A
27	1	Durio_zibethinus_A
28	7	Durio_zibethinus_A
29	4	Durio_zibethinus_A
30	2	Durio_zibethinus_A
31	1	Durio_zibethinus_A
32	1	Durio_zibethinus_A
33	2	Durio_zibethinus_A
34	2	Durio_zibethinus_A
35	3	Durio_zibethinus_A
36	1	Durio_zibethinus_A
165	1	Durio_zibethinus_A
72	1	Durio_zibethinus_A
80	1	Durio_zibethinus_A
81	1	Durio_zibethinus_A
89	2	Durio_zibethinus_A
208	1	Durio_zibethinus_A
117	1	Durio_zibethinus_A
255	1	Durio_zibethinus_A
0	4022	Durio_zibethinus_B
1	1945	Durio_zibethinus_B
2	1071	Durio_zibethinus_B
3	675	Durio_zibethinus_B
4	442	Durio_zibethinus_B
5	313	Durio_zibethinus_B
6	211	Durio_zibethinus_B
7	146	Durio_zibethinus_B
8	108	Durio_zibethinus_B
9	86	Durio_zibethinus_B
10	53	Durio_zibethinus_B
11	35	Durio_zibethinus_B
12	25	Durio_zibethinus_B
13	24	Durio_zibethinus_B
14	31	Durio_zibethinus_B
15	15	Durio_zibethinus_B
16	12	Durio_zibethinus_B
17	11	Durio_zibethinus_B
18	10	Durio_zibethinus_B
19	6	Durio_zibethinus_B
20	6	Durio_zibethinus_B
21	7	Durio_zibethinus_B
22	5	Durio_zibethinus_B
23	2	Durio_zibethinus_B
24	3	Durio_zibethinus_B
25	5	Durio_zibethinus_B
26	2	Durio_zibethinus_B
27	2	Durio_zibethinus_B
28	6	Durio_zibethinus_B
29	1	Durio_zibethinus_B
30	1	Durio_zibethinus_B
31	1	Durio_zibethinus_B
33	2	Durio_zibethinus_B
35	1	Durio_zibethinus_B
36	1	Durio_zibethinus_B
38	1	Durio_zibethinus_B
41	2	Durio_zibethinus_B
42	1	Durio_zibethinus_B
173	1	Durio_zibethinus_B
52	1	Durio_zibethinus_B
60	1	Durio_zibethinus_B
66	1	Durio_zibethinus_B
70	1	Durio_zibethinus_B
98	1	Durio_zibethinus_B
236	1	Durio_zibethinus_B
0	7909	Durio_zibethinus_C
1	2630	Durio_zibethinus_C
2	1223	Durio_zibethinus_C
3	609	Durio_zibethinus_C
4	352	Durio_zibethinus_C
5	212	Durio_zibethinus_C
6	148	Durio_zibethinus_C
7	112	Durio_zibethinus_C
8	82	Durio_zibethinus_C
9	38	Durio_zibethinus_C
10	33	Durio_zibethinus_C
11	16	Durio_zibethinus_C
12	15	Durio_zibethinus_C
13	13	Durio_zibethinus_C
14	7	Durio_zibethinus_C
15	10	Durio_zibethinus_C
16	6	Durio_zibethinus_C
17	4	Durio_zibethinus_C
18	7	Durio_zibethinus_C
19	6	Durio_zibethinus_C
20	1	Durio_zibethinus_C
21	1	Durio_zibethinus_C
22	1	Durio_zibethinus_C
23	3	Durio_zibethinus_C
24	2	Durio_zibethinus_C
25	1	Durio_zibethinus_C
26	2	Durio_zibethinus_C
28	2	Durio_zibethinus_C
30	1	Durio_zibethinus_C
31	1	Durio_zibethinus_C
35	2	Durio_zibethinus_C
37	1	Durio_zibethinus_C
39	1	Durio_zibethinus_C
45	1	Durio_zibethinus_C
0	920	Ochroma_pyramidale_A
1	540	Ochroma_pyramidale_A
2	406	Ochroma_pyramidale_A
3	298	Ochroma_pyramidale_A
4	249	Ochroma_pyramidale_A
5	181	Ochroma_pyramidale_A
6	166	Ochroma_pyramidale_A
7	146	Ochroma_pyramidale_A
8	124	Ochroma_pyramidale_A
9	98	Ochroma_pyramidale_A
10	109	Ochroma_pyramidale_A
11	62	Ochroma_pyramidale_A
12	57	Ochroma_pyramidale_A
13	51	Ochroma_pyramidale_A
14	32	Ochroma_pyramidale_A
15	48	Ochroma_pyramidale_A
16	28	Ochroma_pyramidale_A
17	29	Ochroma_pyramidale_A
18	30	Ochroma_pyramidale_A
19	20	Ochroma_pyramidale_A
20	20	Ochroma_pyramidale_A
21	16	Ochroma_pyramidale_A
22	10	Ochroma_pyramidale_A
23	21	Ochroma_pyramidale_A
24	9	Ochroma_pyramidale_A
25	10	Ochroma_pyramidale_A
26	9	Ochroma_pyramidale_A
27	12	Ochroma_pyramidale_A
28	2	Ochroma_pyramidale_A
29	6	Ochroma_pyramidale_A
30	11	Ochroma_pyramidale_A
31	1	Ochroma_pyramidale_A
32	6	Ochroma_pyramidale_A
33	3	Ochroma_pyramidale_A
538	1	Ochroma_pyramidale_A
35	6	Ochroma_pyramidale_A
36	4	Ochroma_pyramidale_A
37	5	Ochroma_pyramidale_A
38	3	Ochroma_pyramidale_A
169	1	Ochroma_pyramidale_A
171	1	Ochroma_pyramidale_A
44	1	Ochroma_pyramidale_A
45	1	Ochroma_pyramidale_A
46	2	Ochroma_pyramidale_A
47	1	Ochroma_pyramidale_A
190	1	Ochroma_pyramidale_A
51	2	Ochroma_pyramidale_A
53	3	Ochroma_pyramidale_A
55	3	Ochroma_pyramidale_A
57	1	Ochroma_pyramidale_A
58	1	Ochroma_pyramidale_A
266	1	Ochroma_pyramidale_A
446	1	Ochroma_pyramidale_A
63	1	Ochroma_pyramidale_A
172	1	Ochroma_pyramidale_A
198	1	Ochroma_pyramidale_A
161	1	Ochroma_pyramidale_A
76	1	Ochroma_pyramidale_A
34	2	Ochroma_pyramidale_A
206	1	Ochroma_pyramidale_A
79	1	Ochroma_pyramidale_A
341	1	Ochroma_pyramidale_A
422	1	Ochroma_pyramidale_A
103	1	Ochroma_pyramidale_A
237	1	Ochroma_pyramidale_A
112	2	Ochroma_pyramidale_A
370	1	Ochroma_pyramidale_A
62	1	Ochroma_pyramidale_A
137	1	Ochroma_pyramidale_A
124	1	Ochroma_pyramidale_A
0	1592	Ochroma_pyramidale_B
1	795	Ochroma_pyramidale_B
2	565	Ochroma_pyramidale_B
3	422	Ochroma_pyramidale_B
4	332	Ochroma_pyramidale_B
5	267	Ochroma_pyramidale_B
6	189	Ochroma_pyramidale_B
7	169	Ochroma_pyramidale_B
8	115	Ochroma_pyramidale_B
9	100	Ochroma_pyramidale_B
10	70	Ochroma_pyramidale_B
11	70	Ochroma_pyramidale_B
12	68	Ochroma_pyramidale_B
13	59	Ochroma_pyramidale_B
14	47	Ochroma_pyramidale_B
15	30	Ochroma_pyramidale_B
16	25	Ochroma_pyramidale_B
17	24	Ochroma_pyramidale_B
18	24	Ochroma_pyramidale_B
19	22	Ochroma_pyramidale_B
20	21	Ochroma_pyramidale_B
21	20	Ochroma_pyramidale_B
22	20	Ochroma_pyramidale_B
23	7	Ochroma_pyramidale_B
24	15	Ochroma_pyramidale_B
25	8	Ochroma_pyramidale_B
26	16	Ochroma_pyramidale_B
27	9	Ochroma_pyramidale_B
28	6	Ochroma_pyramidale_B
29	3	Ochroma_pyramidale_B
30	7	Ochroma_pyramidale_B
31	3	Ochroma_pyramidale_B
32	9	Ochroma_pyramidale_B
33	4	Ochroma_pyramidale_B
34	5	Ochroma_pyramidale_B
35	4	Ochroma_pyramidale_B
36	2	Ochroma_pyramidale_B
38	1	Ochroma_pyramidale_B
41	1	Ochroma_pyramidale_B
43	1	Ochroma_pyramidale_B
44	2	Ochroma_pyramidale_B
47	1	Ochroma_pyramidale_B
48	1	Ochroma_pyramidale_B
328	1	Ochroma_pyramidale_B
53	1	Ochroma_pyramidale_B
57	1	Ochroma_pyramidale_B
59	2	Ochroma_pyramidale_B
151	1	Ochroma_pyramidale_B
195	1	Ochroma_pyramidale_B
70	1	Ochroma_pyramidale_B
72	1	Ochroma_pyramidale_B
73	1	Ochroma_pyramidale_B
141	1	Ochroma_pyramidale_B
282	1	Ochroma_pyramidale_B
89	1	Ochroma_pyramidale_B
91	2	Ochroma_pyramidale_B
81	1	Ochroma_pyramidale_B
370	1	Ochroma_pyramidale_B
0	2928	Ochroma_pyramidale_C
1	1378	Ochroma_pyramidale_C
2	909	Ochroma_pyramidale_C
3	577	Ochroma_pyramidale_C
4	420	Ochroma_pyramidale_C
5	291	Ochroma_pyramidale_C
6	195	Ochroma_pyramidale_C
7	153	Ochroma_pyramidale_C
8	146	Ochroma_pyramidale_C
9	86	Ochroma_pyramidale_C
10	83	Ochroma_pyramidale_C
11	46	Ochroma_pyramidale_C
12	45	Ochroma_pyramidale_C
13	44	Ochroma_pyramidale_C
14	28	Ochroma_pyramidale_C
15	22	Ochroma_pyramidale_C
16	21	Ochroma_pyramidale_C
17	15	Ochroma_pyramidale_C
18	17	Ochroma_pyramidale_C
19	22	Ochroma_pyramidale_C
20	12	Ochroma_pyramidale_C
21	9	Ochroma_pyramidale_C
22	7	Ochroma_pyramidale_C
23	5	Ochroma_pyramidale_C
24	7	Ochroma_pyramidale_C
25	5	Ochroma_pyramidale_C
26	6	Ochroma_pyramidale_C
27	3	Ochroma_pyramidale_C
28	2	Ochroma_pyramidale_C
29	5	Ochroma_pyramidale_C
31	2	Ochroma_pyramidale_C
32	3	Ochroma_pyramidale_C
33	3	Ochroma_pyramidale_C
34	3	Ochroma_pyramidale_C
35	3	Ochroma_pyramidale_C
36	4	Ochroma_pyramidale_C
37	3	Ochroma_pyramidale_C
38	2	Ochroma_pyramidale_C
41	1	Ochroma_pyramidale_C
43	1	Ochroma_pyramidale_C
46	1	Ochroma_pyramidale_C
48	1	Ochroma_pyramidale_C
51	1	Ochroma_pyramidale_C
52	1	Ochroma_pyramidale_C
54	1	Ochroma_pyramidale_C
55	1	Ochroma_pyramidale_C
70	1	Ochroma_pyramidale_C
74	1	Ochroma_pyramidale_C
101	1	Ochroma_pyramidale_C
145	1	Ochroma_pyramidale_C
154	1	Ochroma_pyramidale_C
153	1	Ochroma_pyramidale_C
0	3487	Ochroma_pyramidale_D
1	1651	Ochroma_pyramidale_D
2	1036	Ochroma_pyramidale_D
3	576	Ochroma_pyramidale_D
4	427	Ochroma_pyramidale_D
5	296	Ochroma_pyramidale_D
6	190	Ochroma_pyramidale_D
7	135	Ochroma_pyramidale_D
8	110	Ochroma_pyramidale_D
9	81	Ochroma_pyramidale_D
10	51	Ochroma_pyramidale_D
11	44	Ochroma_pyramidale_D
12	34	Ochroma_pyramidale_D
13	37	Ochroma_pyramidale_D
14	19	Ochroma_pyramidale_D
15	21	Ochroma_pyramidale_D
16	15	Ochroma_pyramidale_D
17	14	Ochroma_pyramidale_D
18	17	Ochroma_pyramidale_D
19	13	Ochroma_pyramidale_D
20	3	Ochroma_pyramidale_D
21	5	Ochroma_pyramidale_D
22	6	Ochroma_pyramidale_D
23	6	Ochroma_pyramidale_D
24	6	Ochroma_pyramidale_D
25	9	Ochroma_pyramidale_D
27	3	Ochroma_pyramidale_D
28	7	Ochroma_pyramidale_D
30	5	Ochroma_pyramidale_D
31	3	Ochroma_pyramidale_D
32	1	Ochroma_pyramidale_D
33	7	Ochroma_pyramidale_D
34	1	Ochroma_pyramidale_D
36	1	Ochroma_pyramidale_D
37	2	Ochroma_pyramidale_D
38	1	Ochroma_pyramidale_D
39	2	Ochroma_pyramidale_D
44	1	Ochroma_pyramidale_D
45	1	Ochroma_pyramidale_D
49	1	Ochroma_pyramidale_D
51	1	Ochroma_pyramidale_D
52	1	Ochroma_pyramidale_D
57	1	Ochroma_pyramidale_D
63	1	Ochroma_pyramidale_D
66	2	Ochroma_pyramidale_D
409	1	Ochroma_pyramidale_D
80	1	Ochroma_pyramidale_D
82	1	Ochroma_pyramidale_D
142	1	Ochroma_pyramidale_D
98	1	Ochroma_pyramidale_D
102	1	Ochroma_pyramidale_D
146	1	Ochroma_pyramidale_D
0	4673	Ochroma_pyramidale_E
1	1964	Ochroma_pyramidale_E
2	1000	Ochroma_pyramidale_E
3	599	Ochroma_pyramidale_E
4	439	Ochroma_pyramidale_E
5	278	Ochroma_pyramidale_E
6	208	Ochroma_pyramidale_E
7	155	Ochroma_pyramidale_E
8	90	Ochroma_pyramidale_E
9	58	Ochroma_pyramidale_E
10	45	Ochroma_pyramidale_E
11	38	Ochroma_pyramidale_E
12	34	Ochroma_pyramidale_E
13	23	Ochroma_pyramidale_E
14	23	Ochroma_pyramidale_E
15	11	Ochroma_pyramidale_E
16	14	Ochroma_pyramidale_E
17	12	Ochroma_pyramidale_E
18	9	Ochroma_pyramidale_E
19	13	Ochroma_pyramidale_E
20	7	Ochroma_pyramidale_E
21	8	Ochroma_pyramidale_E
22	10	Ochroma_pyramidale_E
23	2	Ochroma_pyramidale_E
24	4	Ochroma_pyramidale_E
25	2	Ochroma_pyramidale_E
27	4	Ochroma_pyramidale_E
28	1	Ochroma_pyramidale_E
29	3	Ochroma_pyramidale_E
30	2	Ochroma_pyramidale_E
260	1	Ochroma_pyramidale_E
32	1	Ochroma_pyramidale_E
34	1	Ochroma_pyramidale_E
36	3	Ochroma_pyramidale_E
38	1	Ochroma_pyramidale_E
42	1	Ochroma_pyramidale_E
51	1	Ochroma_pyramidale_E
52	1	Ochroma_pyramidale_E
55	1	Ochroma_pyramidale_E
57	2	Ochroma_pyramidale_E
58	1	Ochroma_pyramidale_E
31	1	Ochroma_pyramidale_E
62	1	Ochroma_pyramidale_E
201	1	Ochroma_pyramidale_E
83	1	Ochroma_pyramidale_E
94	1	Ochroma_pyramidale_E
117	1	Ochroma_pyramidale_E
0	542	Bombax_ceiba_A
1	356	Bombax_ceiba_A
2	269	Bombax_ceiba_A
3	210	Bombax_ceiba_A
4	161	Bombax_ceiba_A
5	161	Bombax_ceiba_A
6	137	Bombax_ceiba_A
7	112	Bombax_ceiba_A
8	101	Bombax_ceiba_A
9	100	Bombax_ceiba_A
10	68	Bombax_ceiba_A
11	55	Bombax_ceiba_A
12	68	Bombax_ceiba_A
13	57	Bombax_ceiba_A
142	1	Bombax_ceiba_A
15	38	Bombax_ceiba_A
16	41	Bombax_ceiba_A
17	28	Bombax_ceiba_A
18	30	Bombax_ceiba_A
19	26	Bombax_ceiba_A
20	22	Bombax_ceiba_A
21	22	Bombax_ceiba_A
22	15	Bombax_ceiba_A
23	18	Bombax_ceiba_A
24	21	Bombax_ceiba_A
25	13	Bombax_ceiba_A
26	2	Bombax_ceiba_A
27	12	Bombax_ceiba_A
28	17	Bombax_ceiba_A
29	8	Bombax_ceiba_A
30	17	Bombax_ceiba_A
31	10	Bombax_ceiba_A
32	6	Bombax_ceiba_A
33	8	Bombax_ceiba_A
34	7	Bombax_ceiba_A
35	6	Bombax_ceiba_A
36	4	Bombax_ceiba_A
37	5	Bombax_ceiba_A
38	11	Bombax_ceiba_A
39	2	Bombax_ceiba_A
40	2	Bombax_ceiba_A
169	1	Bombax_ceiba_A
43	2	Bombax_ceiba_A
44	2	Bombax_ceiba_A
175	1	Bombax_ceiba_A
560	1	Bombax_ceiba_A
49	1	Bombax_ceiba_A
52	3	Bombax_ceiba_A
53	1	Bombax_ceiba_A
265	2	Bombax_ceiba_A
56	2	Bombax_ceiba_A
57	1	Bombax_ceiba_A
61	2	Bombax_ceiba_A
133	1	Bombax_ceiba_A
64	1	Bombax_ceiba_A
198	1	Bombax_ceiba_A
384	1	Bombax_ceiba_A
55	3	Bombax_ceiba_A
76	1	Bombax_ceiba_A
141	1	Bombax_ceiba_A
92	1	Bombax_ceiba_A
14	42	Bombax_ceiba_A
87	1	Bombax_ceiba_A
292	1	Bombax_ceiba_A
218	1	Bombax_ceiba_A
91	1	Bombax_ceiba_A
220	1	Bombax_ceiba_A
93	2	Bombax_ceiba_A
222	2	Bombax_ceiba_A
235	1	Bombax_ceiba_A
114	2	Bombax_ceiba_A
147	1	Bombax_ceiba_A
120	1	Bombax_ceiba_A
143	1	Bombax_ceiba_A
85	1	Bombax_ceiba_A
0	1114	Bombax_ceiba_B
1	671	Bombax_ceiba_B
2	486	Bombax_ceiba_B
3	299	Bombax_ceiba_B
4	273	Bombax_ceiba_B
5	227	Bombax_ceiba_B
6	178	Bombax_ceiba_B
7	172	Bombax_ceiba_B
8	105	Bombax_ceiba_B
9	107	Bombax_ceiba_B
10	82	Bombax_ceiba_B
11	68	Bombax_ceiba_B
12	62	Bombax_ceiba_B
13	65	Bombax_ceiba_B
14	47	Bombax_ceiba_B
15	32	Bombax_ceiba_B
16	35	Bombax_ceiba_B
17	35	Bombax_ceiba_B
18	27	Bombax_ceiba_B
19	23	Bombax_ceiba_B
20	24	Bombax_ceiba_B
21	20	Bombax_ceiba_B
22	18	Bombax_ceiba_B
23	15	Bombax_ceiba_B
24	15	Bombax_ceiba_B
25	13	Bombax_ceiba_B
26	10	Bombax_ceiba_B
27	7	Bombax_ceiba_B
28	11	Bombax_ceiba_B
29	7	Bombax_ceiba_B
30	5	Bombax_ceiba_B
31	5	Bombax_ceiba_B
32	6	Bombax_ceiba_B
33	5	Bombax_ceiba_B
34	6	Bombax_ceiba_B
35	6	Bombax_ceiba_B
36	4	Bombax_ceiba_B
37	7	Bombax_ceiba_B
38	4	Bombax_ceiba_B
39	1	Bombax_ceiba_B
40	2	Bombax_ceiba_B
42	2	Bombax_ceiba_B
43	2	Bombax_ceiba_B
44	1	Bombax_ceiba_B
46	2	Bombax_ceiba_B
47	1	Bombax_ceiba_B
49	1	Bombax_ceiba_B
155	1	Bombax_ceiba_B
54	1	Bombax_ceiba_B
56	1	Bombax_ceiba_B
57	2	Bombax_ceiba_B
59	1	Bombax_ceiba_B
52	1	Bombax_ceiba_B
70	1	Bombax_ceiba_B
327	1	Bombax_ceiba_B
74	1	Bombax_ceiba_B
75	1	Bombax_ceiba_B
334	1	Bombax_ceiba_B
82	1	Bombax_ceiba_B
86	1	Bombax_ceiba_B
89	1	Bombax_ceiba_B
101	1	Bombax_ceiba_B
109	1	Bombax_ceiba_B
111	2	Bombax_ceiba_B
150	1	Bombax_ceiba_B
246	1	Bombax_ceiba_B
127	1	Bombax_ceiba_B
0	2591	Bombax_ceiba_C
1	1296	Bombax_ceiba_C
2	840	Bombax_ceiba_C
3	536	Bombax_ceiba_C
4	406	Bombax_ceiba_C
5	282	Bombax_ceiba_C
6	204	Bombax_ceiba_C
7	154	Bombax_ceiba_C
8	131	Bombax_ceiba_C
9	95	Bombax_ceiba_C
10	90	Bombax_ceiba_C
11	75	Bombax_ceiba_C
12	54	Bombax_ceiba_C
13	42	Bombax_ceiba_C
14	35	Bombax_ceiba_C
15	28	Bombax_ceiba_C
16	16	Bombax_ceiba_C
17	15	Bombax_ceiba_C
18	19	Bombax_ceiba_C
19	18	Bombax_ceiba_C
20	13	Bombax_ceiba_C
21	10	Bombax_ceiba_C
22	17	Bombax_ceiba_C
23	9	Bombax_ceiba_C
24	5	Bombax_ceiba_C
25	6	Bombax_ceiba_C
26	4	Bombax_ceiba_C
27	6	Bombax_ceiba_C
28	3	Bombax_ceiba_C
29	9	Bombax_ceiba_C
30	2	Bombax_ceiba_C
31	1	Bombax_ceiba_C
32	2	Bombax_ceiba_C
33	3	Bombax_ceiba_C
34	3	Bombax_ceiba_C
35	6	Bombax_ceiba_C
36	2	Bombax_ceiba_C
37	2	Bombax_ceiba_C
38	1	Bombax_ceiba_C
46	1	Bombax_ceiba_C
49	1	Bombax_ceiba_C
52	1	Bombax_ceiba_C
56	1	Bombax_ceiba_C
70	1	Bombax_ceiba_C
67	1	Bombax_ceiba_C
69	1	Bombax_ceiba_C
130	1	Bombax_ceiba_C
79	1	Bombax_ceiba_C
81	1	Bombax_ceiba_C
89	1	Bombax_ceiba_C
93	1	Bombax_ceiba_C
111	1	Bombax_ceiba_C
0	3106	Bombax_ceiba_D
1	1584	Bombax_ceiba_D
2	900	Bombax_ceiba_D
3	581	Bombax_ceiba_D
4	409	Bombax_ceiba_D
5	298	Bombax_ceiba_D
6	211	Bombax_ceiba_D
7	154	Bombax_ceiba_D
8	131	Bombax_ceiba_D
9	87	Bombax_ceiba_D
10	61	Bombax_ceiba_D
11	57	Bombax_ceiba_D
12	38	Bombax_ceiba_D
13	42	Bombax_ceiba_D
14	22	Bombax_ceiba_D
15	20	Bombax_ceiba_D
16	14	Bombax_ceiba_D
17	18	Bombax_ceiba_D
18	11	Bombax_ceiba_D
19	9	Bombax_ceiba_D
20	11	Bombax_ceiba_D
21	6	Bombax_ceiba_D
22	9	Bombax_ceiba_D
23	3	Bombax_ceiba_D
24	12	Bombax_ceiba_D
25	4	Bombax_ceiba_D
26	2	Bombax_ceiba_D
27	8	Bombax_ceiba_D
28	2	Bombax_ceiba_D
29	2	Bombax_ceiba_D
30	3	Bombax_ceiba_D
31	1	Bombax_ceiba_D
32	2	Bombax_ceiba_D
33	2	Bombax_ceiba_D
34	4	Bombax_ceiba_D
35	2	Bombax_ceiba_D
36	3	Bombax_ceiba_D
37	5	Bombax_ceiba_D
38	2	Bombax_ceiba_D
41	1	Bombax_ceiba_D
45	1	Bombax_ceiba_D
46	2	Bombax_ceiba_D
47	1	Bombax_ceiba_D
48	2	Bombax_ceiba_D
49	1	Bombax_ceiba_D
128	1	Bombax_ceiba_D
54	1	Bombax_ceiba_D
64	1	Bombax_ceiba_D
453	1	Bombax_ceiba_D
70	1	Bombax_ceiba_D
80	1	Bombax_ceiba_D
112	1	Bombax_ceiba_D
0	4463	Bombax_ceiba_E
1	1920	Bombax_ceiba_E
2	1040	Bombax_ceiba_E
3	625	Bombax_ceiba_E
4	463	Bombax_ceiba_E
5	271	Bombax_ceiba_E
6	207	Bombax_ceiba_E
7	124	Bombax_ceiba_E
8	112	Bombax_ceiba_E
9	60	Bombax_ceiba_E
10	55	Bombax_ceiba_E
11	48	Bombax_ceiba_E
12	42	Bombax_ceiba_E
13	23	Bombax_ceiba_E
14	25	Bombax_ceiba_E
15	18	Bombax_ceiba_E
16	7	Bombax_ceiba_E
17	12	Bombax_ceiba_E
18	12	Bombax_ceiba_E
19	12	Bombax_ceiba_E
20	5	Bombax_ceiba_E
21	6	Bombax_ceiba_E
22	6	Bombax_ceiba_E
23	2	Bombax_ceiba_E
24	4	Bombax_ceiba_E
25	6	Bombax_ceiba_E
26	2	Bombax_ceiba_E
29	4	Bombax_ceiba_E
30	1	Bombax_ceiba_E
31	6	Bombax_ceiba_E
32	1	Bombax_ceiba_E
34	2	Bombax_ceiba_E
35	2	Bombax_ceiba_E
36	2	Bombax_ceiba_E
38	1	Bombax_ceiba_E
39	1	Bombax_ceiba_E
40	1	Bombax_ceiba_E
41	2	Bombax_ceiba_E
44	1	Bombax_ceiba_E
45	1	Bombax_ceiba_E
46	1	Bombax_ceiba_E
49	1	Bombax_ceiba_E
55	1	Bombax_ceiba_E
62	1	Bombax_ceiba_E
82	1	Bombax_ceiba_E
217	1	Bombax_ceiba_E
0	378	Gossypium_raimondii_A
1	229	Gossypium_raimondii_A
2	178	Gossypium_raimondii_A
3	134	Gossypium_raimondii_A
4	122	Gossypium_raimondii_A
5	109	Gossypium_raimondii_A
6	102	Gossypium_raimondii_A
7	82	Gossypium_raimondii_A
8	73	Gossypium_raimondii_A
9	66	Gossypium_raimondii_A
10	59	Gossypium_raimondii_A
11	62	Gossypium_raimondii_A
12	55	Gossypium_raimondii_A
13	47	Gossypium_raimondii_A
14	44	Gossypium_raimondii_A
15	31	Gossypium_raimondii_A
16	28	Gossypium_raimondii_A
17	17	Gossypium_raimondii_A
18	28	Gossypium_raimondii_A
19	32	Gossypium_raimondii_A
20	20	Gossypium_raimondii_A
21	25	Gossypium_raimondii_A
22	14	Gossypium_raimondii_A
23	19	Gossypium_raimondii_A
24	16	Gossypium_raimondii_A
25	13	Gossypium_raimondii_A
26	11	Gossypium_raimondii_A
27	11	Gossypium_raimondii_A
28	12	Gossypium_raimondii_A
29	16	Gossypium_raimondii_A
30	11	Gossypium_raimondii_A
31	5	Gossypium_raimondii_A
32	8	Gossypium_raimondii_A
33	7	Gossypium_raimondii_A
34	3	Gossypium_raimondii_A
35	1	Gossypium_raimondii_A
36	5	Gossypium_raimondii_A
37	4	Gossypium_raimondii_A
38	6	Gossypium_raimondii_A
39	1	Gossypium_raimondii_A
40	1	Gossypium_raimondii_A
41	3	Gossypium_raimondii_A
42	1	Gossypium_raimondii_A
44	3	Gossypium_raimondii_A
46	2	Gossypium_raimondii_A
48	1	Gossypium_raimondii_A
50	2	Gossypium_raimondii_A
51	1	Gossypium_raimondii_A
53	1	Gossypium_raimondii_A
61	1	Gossypium_raimondii_A
63	1	Gossypium_raimondii_A
64	1	Gossypium_raimondii_A
97	1	Gossypium_raimondii_A
72	2	Gossypium_raimondii_A
79	1	Gossypium_raimondii_A
528	1	Gossypium_raimondii_A
100	1	Gossypium_raimondii_A
104	1	Gossypium_raimondii_A
617	1	Gossypium_raimondii_A
110	1	Gossypium_raimondii_A
112	1	Gossypium_raimondii_A
114	1	Gossypium_raimondii_A
117	1	Gossypium_raimondii_A
118	1	Gossypium_raimondii_A
119	1	Gossypium_raimondii_A
122	1	Gossypium_raimondii_A
123	1	Gossypium_raimondii_A
130	1	Gossypium_raimondii_A
146	1	Gossypium_raimondii_A
622	1	Gossypium_raimondii_A
157	1	Gossypium_raimondii_A
160	1	Gossypium_raimondii_A
172	1	Gossypium_raimondii_A
177	1	Gossypium_raimondii_A
189	1	Gossypium_raimondii_A
195	1	Gossypium_raimondii_A
201	1	Gossypium_raimondii_A
218	1	Gossypium_raimondii_A
231	1	Gossypium_raimondii_A
246	1	Gossypium_raimondii_A
295	1	Gossypium_raimondii_A
298	1	Gossypium_raimondii_A
300	1	Gossypium_raimondii_A
309	1	Gossypium_raimondii_A
522	1	Gossypium_raimondii_A
353	1	Gossypium_raimondii_A
389	1	Gossypium_raimondii_A
405	1	Gossypium_raimondii_A
421	1	Gossypium_raimondii_A
492	1	Gossypium_raimondii_A
0	773	Gossypium_raimondii_B
1	444	Gossypium_raimondii_B
2	346	Gossypium_raimondii_B
3	237	Gossypium_raimondii_B
4	197	Gossypium_raimondii_B
5	160	Gossypium_raimondii_B
6	152	Gossypium_raimondii_B
7	148	Gossypium_raimondii_B
8	94	Gossypium_raimondii_B
9	96	Gossypium_raimondii_B
10	90	Gossypium_raimondii_B
11	68	Gossypium_raimondii_B
12	62	Gossypium_raimondii_B
13	51	Gossypium_raimondii_B
14	45	Gossypium_raimondii_B
15	37	Gossypium_raimondii_B
16	41	Gossypium_raimondii_B
17	23	Gossypium_raimondii_B
18	28	Gossypium_raimondii_B
19	26	Gossypium_raimondii_B
20	16	Gossypium_raimondii_B
21	20	Gossypium_raimondii_B
22	26	Gossypium_raimondii_B
23	20	Gossypium_raimondii_B
24	13	Gossypium_raimondii_B
25	15	Gossypium_raimondii_B
26	20	Gossypium_raimondii_B
27	13	Gossypium_raimondii_B
28	11	Gossypium_raimondii_B
29	12	Gossypium_raimondii_B
30	6	Gossypium_raimondii_B
31	5	Gossypium_raimondii_B
32	5	Gossypium_raimondii_B
33	5	Gossypium_raimondii_B
34	4	Gossypium_raimondii_B
35	6	Gossypium_raimondii_B
36	4	Gossypium_raimondii_B
37	2	Gossypium_raimondii_B
38	3	Gossypium_raimondii_B
40	2	Gossypium_raimondii_B
41	3	Gossypium_raimondii_B
42	2	Gossypium_raimondii_B
44	1	Gossypium_raimondii_B
173	1	Gossypium_raimondii_B
47	2	Gossypium_raimondii_B
175	1	Gossypium_raimondii_B
48	1	Gossypium_raimondii_B
49	2	Gossypium_raimondii_B
50	2	Gossypium_raimondii_B
52	1	Gossypium_raimondii_B
265	1	Gossypium_raimondii_B
56	1	Gossypium_raimondii_B
57	3	Gossypium_raimondii_B
58	1	Gossypium_raimondii_B
59	1	Gossypium_raimondii_B
151	1	Gossypium_raimondii_B
63	1	Gossypium_raimondii_B
70	1	Gossypium_raimondii_B
74	1	Gossypium_raimondii_B
55	3	Gossypium_raimondii_B
334	1	Gossypium_raimondii_B
163	1	Gossypium_raimondii_B
86	1	Gossypium_raimondii_B
89	1	Gossypium_raimondii_B
91	2	Gossypium_raimondii_B
94	1	Gossypium_raimondii_B
95	1	Gossypium_raimondii_B
96	1	Gossypium_raimondii_B
98	1	Gossypium_raimondii_B
101	1	Gossypium_raimondii_B
60	2	Gossypium_raimondii_B
108	1	Gossypium_raimondii_B
109	2	Gossypium_raimondii_B
110	1	Gossypium_raimondii_B
296	1	Gossypium_raimondii_B
147	1	Gossypium_raimondii_B
150	1	Gossypium_raimondii_B
380	1	Gossypium_raimondii_B
125	1	Gossypium_raimondii_B
383	1	Gossypium_raimondii_B
0	1933	Gossypium_raimondii_C
1	971	Gossypium_raimondii_C
2	624	Gossypium_raimondii_C
3	441	Gossypium_raimondii_C
4	321	Gossypium_raimondii_C
5	269	Gossypium_raimondii_C
6	216	Gossypium_raimondii_C
7	138	Gossypium_raimondii_C
8	126	Gossypium_raimondii_C
9	99	Gossypium_raimondii_C
10	77	Gossypium_raimondii_C
11	58	Gossypium_raimondii_C
12	51	Gossypium_raimondii_C
13	41	Gossypium_raimondii_C
14	31	Gossypium_raimondii_C
15	35	Gossypium_raimondii_C
16	25	Gossypium_raimondii_C
17	22	Gossypium_raimondii_C
18	21	Gossypium_raimondii_C
19	15	Gossypium_raimondii_C
20	21	Gossypium_raimondii_C
21	10	Gossypium_raimondii_C
22	17	Gossypium_raimondii_C
23	14	Gossypium_raimondii_C
24	4	Gossypium_raimondii_C
25	11	Gossypium_raimondii_C
26	7	Gossypium_raimondii_C
27	9	Gossypium_raimondii_C
28	8	Gossypium_raimondii_C
29	4	Gossypium_raimondii_C
30	5	Gossypium_raimondii_C
31	3	Gossypium_raimondii_C
32	3	Gossypium_raimondii_C
33	4	Gossypium_raimondii_C
34	5	Gossypium_raimondii_C
35	2	Gossypium_raimondii_C
386	1	Gossypium_raimondii_C
37	7	Gossypium_raimondii_C
38	2	Gossypium_raimondii_C
41	1	Gossypium_raimondii_C
170	2	Gossypium_raimondii_C
43	1	Gossypium_raimondii_C
46	1	Gossypium_raimondii_C
52	1	Gossypium_raimondii_C
53	1	Gossypium_raimondii_C
54	1	Gossypium_raimondii_C
57	1	Gossypium_raimondii_C
61	1	Gossypium_raimondii_C
72	1	Gossypium_raimondii_C
140	1	Gossypium_raimondii_C
78	1	Gossypium_raimondii_C
80	1	Gossypium_raimondii_C
84	1	Gossypium_raimondii_C
36	2	Gossypium_raimondii_C
90	1	Gossypium_raimondii_C
93	1	Gossypium_raimondii_C
98	1	Gossypium_raimondii_C
227	1	Gossypium_raimondii_C
100	1	Gossypium_raimondii_C
101	1	Gossypium_raimondii_C
102	1	Gossypium_raimondii_C
103	1	Gossypium_raimondii_C
259	1	Gossypium_raimondii_C
112	1	Gossypium_raimondii_C
153	1	Gossypium_raimondii_C
0	2387	Gossypium_raimondii_D
1	1245	Gossypium_raimondii_D
2	746	Gossypium_raimondii_D
3	525	Gossypium_raimondii_D
4	360	Gossypium_raimondii_D
5	270	Gossypium_raimondii_D
6	212	Gossypium_raimondii_D
7	143	Gossypium_raimondii_D
8	132	Gossypium_raimondii_D
9	84	Gossypium_raimondii_D
10	68	Gossypium_raimondii_D
11	53	Gossypium_raimondii_D
12	51	Gossypium_raimondii_D
13	37	Gossypium_raimondii_D
14	33	Gossypium_raimondii_D
15	31	Gossypium_raimondii_D
16	24	Gossypium_raimondii_D
145	1	Gossypium_raimondii_D
18	22	Gossypium_raimondii_D
19	11	Gossypium_raimondii_D
20	11	Gossypium_raimondii_D
21	14	Gossypium_raimondii_D
22	4	Gossypium_raimondii_D
23	2	Gossypium_raimondii_D
24	12	Gossypium_raimondii_D
25	3	Gossypium_raimondii_D
26	5	Gossypium_raimondii_D
27	5	Gossypium_raimondii_D
28	2	Gossypium_raimondii_D
30	7	Gossypium_raimondii_D
31	3	Gossypium_raimondii_D
32	3	Gossypium_raimondii_D
33	3	Gossypium_raimondii_D
34	2	Gossypium_raimondii_D
36	5	Gossypium_raimondii_D
37	1	Gossypium_raimondii_D
38	1	Gossypium_raimondii_D
177	1	Gossypium_raimondii_D
43	1	Gossypium_raimondii_D
46	1	Gossypium_raimondii_D
432	1	Gossypium_raimondii_D
49	1	Gossypium_raimondii_D
178	1	Gossypium_raimondii_D
54	2	Gossypium_raimondii_D
58	1	Gossypium_raimondii_D
48	1	Gossypium_raimondii_D
70	2	Gossypium_raimondii_D
79	1	Gossypium_raimondii_D
80	1	Gossypium_raimondii_D
92	1	Gossypium_raimondii_D
442	1	Gossypium_raimondii_D
350	1	Gossypium_raimondii_D
17	21	Gossypium_raimondii_D
105	1	Gossypium_raimondii_D
103	1	Gossypium_raimondii_D
113	1	Gossypium_raimondii_D
121	1	Gossypium_raimondii_D
126	1	Gossypium_raimondii_D
0	3254	Gossypium_raimondii_E
1	1553	Gossypium_raimondii_E
2	844	Gossypium_raimondii_E
3	577	Gossypium_raimondii_E
4	379	Gossypium_raimondii_E
5	274	Gossypium_raimondii_E
6	201	Gossypium_raimondii_E
7	144	Gossypium_raimondii_E
8	107	Gossypium_raimondii_E
9	67	Gossypium_raimondii_E
10	65	Gossypium_raimondii_E
11	43	Gossypium_raimondii_E
12	50	Gossypium_raimondii_E
13	32	Gossypium_raimondii_E
14	22	Gossypium_raimondii_E
15	20	Gossypium_raimondii_E
16	24	Gossypium_raimondii_E
408	1	Gossypium_raimondii_E
18	12	Gossypium_raimondii_E
19	14	Gossypium_raimondii_E
20	7	Gossypium_raimondii_E
21	12	Gossypium_raimondii_E
22	9	Gossypium_raimondii_E
23	9	Gossypium_raimondii_E
24	8	Gossypium_raimondii_E
25	4	Gossypium_raimondii_E
26	2	Gossypium_raimondii_E
27	1	Gossypium_raimondii_E
28	5	Gossypium_raimondii_E
29	1	Gossypium_raimondii_E
30	5	Gossypium_raimondii_E
31	1	Gossypium_raimondii_E
32	2	Gossypium_raimondii_E
33	4	Gossypium_raimondii_E
162	1	Gossypium_raimondii_E
35	1	Gossypium_raimondii_E
164	1	Gossypium_raimondii_E
37	1	Gossypium_raimondii_E
38	1	Gossypium_raimondii_E
42	1	Gossypium_raimondii_E
44	1	Gossypium_raimondii_E
45	1	Gossypium_raimondii_E
47	1	Gossypium_raimondii_E
50	1	Gossypium_raimondii_E
185	1	Gossypium_raimondii_E
288	1	Gossypium_raimondii_E
66	1	Gossypium_raimondii_E
67	1	Gossypium_raimondii_E
70	1	Gossypium_raimondii_E
71	1	Gossypium_raimondii_E
73	1	Gossypium_raimondii_E
34	1	Gossypium_raimondii_E
85	1	Gossypium_raimondii_E
36	1	Gossypium_raimondii_E
91	1	Gossypium_raimondii_E
17	18	Gossypium_raimondii_E
239	1	Gossypium_raimondii_E
113	1	Gossypium_raimondii_E
116	1	Gossypium_raimondii_E
0	10491	Dipterocarpus_gracilis
1	2668	Dipterocarpus_gracilis
2	998	Dipterocarpus_gracilis
3	493	Dipterocarpus_gracilis
4	294	Dipterocarpus_gracilis
5	177	Dipterocarpus_gracilis
6	102	Dipterocarpus_gracilis
7	68	Dipterocarpus_gracilis
8	58	Dipterocarpus_gracilis
9	24	Dipterocarpus_gracilis
10	24	Dipterocarpus_gracilis
11	20	Dipterocarpus_gracilis
12	18	Dipterocarpus_gracilis
13	11	Dipterocarpus_gracilis
14	11	Dipterocarpus_gracilis
15	15	Dipterocarpus_gracilis
16	5	Dipterocarpus_gracilis
17	6	Dipterocarpus_gracilis
18	3	Dipterocarpus_gracilis
19	7	Dipterocarpus_gracilis
20	2	Dipterocarpus_gracilis
21	3	Dipterocarpus_gracilis
22	1	Dipterocarpus_gracilis
24	2	Dipterocarpus_gracilis
29	3	Dipterocarpus_gracilis
30	1	Dipterocarpus_gracilis
32	2	Dipterocarpus_gracilis
34	1	Dipterocarpus_gracilis
37	1	Dipterocarpus_gracilis
38	1	Dipterocarpus_gracilis
52	1	Dipterocarpus_gracilis
0	7446	Aquilaria_sinensis
1	2472	Aquilaria_sinensis
2	1144	Aquilaria_sinensis
3	575	Aquilaria_sinensis
4	343	Aquilaria_sinensis
5	229	Aquilaria_sinensis
6	127	Aquilaria_sinensis
7	97	Aquilaria_sinensis
8	72	Aquilaria_sinensis
9	49	Aquilaria_sinensis
10	55	Aquilaria_sinensis
11	29	Aquilaria_sinensis
12	25	Aquilaria_sinensis
13	16	Aquilaria_sinensis
14	14	Aquilaria_sinensis
15	10	Aquilaria_sinensis
16	8	Aquilaria_sinensis
17	9	Aquilaria_sinensis
18	7	Aquilaria_sinensis
19	9	Aquilaria_sinensis
20	3	Aquilaria_sinensis
21	5	Aquilaria_sinensis
22	3	Aquilaria_sinensis
23	1	Aquilaria_sinensis
24	2	Aquilaria_sinensis
25	4	Aquilaria_sinensis
26	1	Aquilaria_sinensis
28	1	Aquilaria_sinensis
29	2	Aquilaria_sinensis
31	2	Aquilaria_sinensis
37	3	Aquilaria_sinensis
38	2	Aquilaria_sinensis
48	1	Aquilaria_sinensis
49	1	Aquilaria_sinensis
77	1	Aquilaria_sinensis
98	1	Aquilaria_sinensis
0	7968	Carica_papaya
1	2531	Carica_papaya
2	1066	Carica_papaya
3	552	Carica_papaya
4	389	Carica_papaya
5	206	Carica_papaya
6	133	Carica_papaya
7	91	Carica_papaya
8	62	Carica_papaya
9	36	Carica_papaya
10	32	Carica_papaya
11	16	Carica_papaya
12	30	Carica_papaya
13	11	Carica_papaya
14	17	Carica_papaya
15	25	Carica_papaya
16	10	Carica_papaya
17	7	Carica_papaya
18	6	Carica_papaya
19	4	Carica_papaya
20	4	Carica_papaya
21	6	Carica_papaya
22	3	Carica_papaya
23	4	Carica_papaya
24	1	Carica_papaya
25	6	Carica_papaya
27	4	Carica_papaya
28	3	Carica_papaya
29	2	Carica_papaya
30	3	Carica_papaya
32	2	Carica_papaya
33	1	Carica_papaya
34	1	Carica_papaya
38	1	Carica_papaya
49	1	Carica_papaya
0	9134	Vitis_vinifera
1	2699	Vitis_vinifera
2	1058	Vitis_vinifera
3	484	Vitis_vinifera
4	289	Vitis_vinifera
5	158	Vitis_vinifera
6	93	Vitis_vinifera
7	74	Vitis_vinifera
8	49	Vitis_vinifera
9	38	Vitis_vinifera
10	27	Vitis_vinifera
11	15	Vitis_vinifera
12	9	Vitis_vinifera
13	9	Vitis_vinifera
14	13	Vitis_vinifera
15	12	Vitis_vinifera
16	5	Vitis_vinifera
17	3	Vitis_vinifera
18	9	Vitis_vinifera
19	3	Vitis_vinifera
20	4	Vitis_vinifera
21	4	Vitis_vinifera
22	3	Vitis_vinifera
23	1	Vitis_vinifera
24	4	Vitis_vinifera
25	1	Vitis_vinifera
26	1	Vitis_vinifera
27	5	Vitis_vinifera
29	1	Vitis_vinifera
30	1	Vitis_vinifera
31	2	Vitis_vinifera
32	1	Vitis_vinifera
33	2	Vitis_vinifera
34	1	Vitis_vinifera
35	2	Vitis_vinifera
36	1	Vitis_vinifera
165	1	Vitis_vinifera
167	1	Vitis_vinifera
56	2	Vitis_vinifera
58	1	Vitis_vinifera
63	1	Vitis_vinifera
67	1	Vitis_vinifera
70	1	Vitis_vinifera
78	1	Vitis_vinifera
79	1	Vitis_vinifera
95	2	Vitis_vinifera
